# Supplementary material for: Prognostic Autophagy-Related Model Revealed by Integrating Single-Cell RNA Sequencing Data and Bulk Gene Profiles in Gastric Cancer
Source: Front Cell Dev Biol. 2022 Jan 10;9:729485. doi: 10.3389/fcell.2021.729485 (PMC8785981; doi:10.3389/fcell.2021.729485)
Supplement: Supplementary file 1 [file Table2.XLSX]

## Sheet: TableS2
Table S2. A list of probes with associated coefficients which were generated from the Random Forest analysis.
	sel	coef.x
1	CXCR4	0.11403
2	PPP1R15A	0.13061
3	KLHL3	0.36492
4	GRID1	0.0614
5	SPNS1	0.36075
6	PRKAG3	0.01416
7	LAMTOR4	0.37196
8	BMP1	0.26884
9	CD46	-0.20736
