# Supplementary material for: Prognostic Autophagy-Related Model Revealed by Integrating Single-Cell RNA Sequencing Data and Bulk Gene Profiles in Gastric Cancer
Source: Front Cell Dev Biol. 2022 Jan 10;9:729485. doi: 10.3389/fcell.2021.729485 (PMC8785981; doi:10.3389/fcell.2021.729485)
Supplement: Supplementary file 2 [file Table3.XLSX]

## Sheet: TableS3
Table S3. The prognostic analysis of autophagy-related genes in TCGA cohort.
Genes	HR	P value
ATG4C	0.92[0.62-1.36]	0.683349
NEK7	1.75[1.18-2.62]	0.00533677
CD46	0.52[0.35-0.79]	0.00146687
MAP1LC3C	1.78[1.19-2.67]	0.00451105
ATG16L1	0.79[0.53-1.17]	0.244693
FBXL2	1.86[1.25-2.78]	0.00207879
TP63	1.77[1.18-2.66]	0.00483097
SNCA	1.86[1.24-2.78]	0.00222424
CDH6	2.09[1.39-3.15]	0.000277145
SMURF1	1.65[1.11-2.47]	0.0129715
LETM2	1.34[0.9-1.99]	0.147256
IFNA4	NA	NA
IFNA17	NA	NA
IFNA2	NA	NA
UBQLN1	0.54[0.36-0.81]	0.00220735
TSC1	0.71[0.48-1.05]	0.0867573
GAL3ST3	1.71[1.15-2.55]	0.00779792
GABARAPL2	1.31[0.88-1.94]	0.179669
ITGA3	1.22[0.82-1.81]	0.317381
HGS	1.38[0.93-2.05]	0.108655
MTM1	0.79[0.53-1.17]	0.244324
USP9Y	1.58[1.06-2.35]	0.0246019
