# Supplementary material for: Prognostic Autophagy-Related Model Revealed by Integrating Single-Cell RNA Sequencing Data and Bulk Gene Profiles in Gastric Cancer
Source: Front Cell Dev Biol. 2022 Jan 10;9:729485. doi: 10.3389/fcell.2021.729485 (PMC8785981; doi:10.3389/fcell.2021.729485)
Supplement: Supplementary file 3 [file Table9.XLSX]

## Sheet: TableS9
Table S9. Clinical characteristics of Validation cohort Ⅱ(n=191).
Subject	Age_at_surgery	Gender	Subtype	Laurenclassification	Stage	OS_Months	OS_status	Score	Quart
GSM387923	70.2	Male	Proliferative	Intestinal	3	0.03	0	1.47029	low
GSM387822	78.3	Male	Proliferative	Intestinal	3	0.2	0	2.05328	high
GSM387860	66.8	Male	Metabolic	Intestinal	4	0.23	0	2.22626	high
GSM387839	67.7	Male	Proliferative	Intestinal	3	0.3	0	1.42734	low
GSM387942	82.9	Female	Invasive	Diffuse	3	0.33	0	1.75871	high
GSM387972	31.2	Male	Metabolic	Intestinal	4	0.33	0	2.0774	high
GSM387963	46.2	Male	Proliferative	Intestinal	3	0.33	0	1.79415	high
GSM387890	62.8	Male	Unstable	Diffuse	3	0.4	0	1.72529	low
GSM387854	44.6	Male	Proliferative	Intestinal	2	0.43	0	1.8987	high
GSM387986	79.4	Male	Proliferative	Mixed	1	1.47	0	2.28668	high
GSM387951	69.6	Male	Unstable	Intestinal	4	1.57	0	1.86196	high
GSM387816	70.1	Male	Invasive	Diffuse	4	1.67	1	2.02936	high
GSM387984	78.7	Female	Proliferative	Intestinal	3	2.23	0	2.09259	high
GSM387843	76.9	Male	Proliferative	Intestinal	4	2.27	1	1.63262	low
GSM387949	66.4	Male	Proliferative	Mixed	3	2.6	0	1.50886	low
GSM387895	87.9	Male	Proliferative	Intestinal	3	2.63	0	1.68129	low
GSM387970	40.7	Female	Unstable	Intestinal	3	3.13	1	2.02015	high
GSM387926	49.2	Female	Proliferative	Diffuse	4	3.23	0	1.85017	high
GSM387811	70	Male	Proliferative	Intestinal	4	3.23	1	2.07287	high
GSM387959	71.2	Female	Proliferative	Intestinal	4	3.27	1	1.44244	low
GSM387940	75.9	Female	Unstable	Diffuse	3	3.27	1	1.82012	high
GSM387810	73	Male	Unstable	Mixed	1	3.7	0	1.32554	low
GSM387813	74	Male	Proliferative	Intestinal	1	3.93	0	1.28185	low
GSM387845	69.5	Male	Unstable	Intestinal	4	4.13	1	1.93627	high
GSM387841	66.8	Female	Invasive	Diffuse	4	4.17	1	1.6408	low
GSM387864	67.5	Female	Metabolic	Diffuse	3	4.3	1	2.10099	high
GSM387980	64.8	Male	Invasive	Diffuse	3	4.37	1	2.02858	high
GSM387870	56.3	Male	Invasive	Intestinal	4	4.6	1	1.93441	high
GSM387809	82	Female	Proliferative	Diffuse	3	4.7	0	0.958425	low
GSM387862	64.1	Male	Invasive	Diffuse	4	4.7	1	1.97018	high
GSM387924	45.7	Female	Unstable	Diffuse	4	4.83	0	1.6794	low
GSM387807	65	Male	Metabolic	Intestinal	2	4.93	0	1.88368	high
GSM387935	23.4	Male	Metabolic	Intestinal	4	5.07	1	2.0611	high
GSM387887	66.6	Male	Unstable	Intestinal	4	5.83	1	1.9128	high
GSM387808	73	Male	Proliferative	Intestinal	4	5.87	0	1.70124	low
GSM387900	68.4	Male	Metabolic	Intestinal	1	5.97	0	1.66882	low
GSM387905	51.2	Female	Invasive	Diffuse	4	6.27	1	1.50123	low
GSM387938	69.8	Female	Metabolic	Diffuse	4	6.4	1	1.7429	low
GSM387850	59.9	Female	Invasive	Diffuse	4	6.47	1	1.96351	high
GSM387945	65	Female	Proliferative	Intestinal	3	6.6	0	1.58488	low
GSM387823	64.3	Male	Proliferative	Intestinal	4	6.6	1	1.95995	high
GSM387914	72.9	Male	Proliferative	Intestinal	3	6.6	1	1.98036	high
GSM387979	34.3	Female	Metabolic	Diffuse	4	6.63	1	1.55895	low
GSM387943	67	Male	Invasive	Diffuse	4	6.97	0	1.81109	high
GSM387800	69	Male	Unstable	Mixed	3	7	0	1.7552	high
GSM387913	68.9	Male	Proliferative	Intestinal	4	7.03	1	1.39174	low
GSM387973	79.5	Male	Proliferative	Intestinal	3	7.33	0	1.59752	low
GSM387987	59.7	Male	Proliferative	Intestinal	4	7.73	1	1.93736	high
GSM387892	79.5	Female	Proliferative	Intestinal	4	7.97	1	1.88839	high
GSM387857	49.9	Male	Invasive	Diffuse	3	8.07	1	1.99894	high
GSM387833	50.6	Male	Proliferative	Intestinal	3	8.53	1	2.11361	high
GSM387953	40.3	Male	Proliferative	Intestinal	4	8.6	0	1.67358	low
GSM387962	64.2	Male	Unstable	Intestinal	3	9	1	2.3013	high
GSM387858	39	Female	Unstable	Diffuse	4	9.27	1	1.67617	low
GSM387884	87.7	Female	Metabolic	Diffuse	2	9.87	1	1.61267	low
GSM387896	80.3	Male	Proliferative	Intestinal	3	9.97	1	1.7112	low
GSM387831	47.6	Male	Proliferative	Diffuse	4	10.37	1	1.56875	low
GSM387919	74.1	Male	Invasive	Intestinal	4	10.43	0	1.69531	low
GSM387964	53.9	Female	Proliferative	Intestinal	4	10.57	1	2.01645	high
GSM387851	61.5	Male	Invasive	Diffuse	4	10.87	1	1.9058	high
GSM387805	76	Female	Metabolic	Intestinal	1	10.9	0	1.26559	low
GSM387826	74.4	Female	Invasive	Diffuse	2	11.07	0	1.50825	low
GSM387859	79.6	Male	Unstable	Diffuse	3	11.07	1	1.78721	high
GSM387889	77.1	Male	Unstable	Mixed	4	11.07	1	1.85585	high
GSM387812	72	Male	Proliferative	Intestinal	3	11.1	0	1.52114	low
GSM387917	58.9	Male	Proliferative	Intestinal	4	11.37	0	1.86775	high
GSM387849	70.9	Male	Unstable	Diffuse	4	11.4	1	1.91421	high
GSM387929	66.4	Male	Invasive	Diffuse	4	11.53	1	1.53293	low
GSM387792	73	Male	Proliferative	Intestinal	4	11.73	1	1.49132	low
GSM387899	65	Female	Invasive	Diffuse	3	11.77	1	1.59929	low
GSM387881	71.6	Male	Invasive	Diffuse	4	12.27	1	1.80631	high
GSM387950	59.6	Male	Invasive	Diffuse	3	12.63	1	1.60955	low
GSM387804	72	Female	Invasive	Diffuse	3	12.67	0	1.48144	low
GSM387956	25.2	Female	Metabolic	Diffuse	3	12.87	0	1.65061	low
GSM387955	55.5	Male	Proliferative	Diffuse	3	12.97	1	2.35788	high
GSM387933	68.8	Male	Invasive	Diffuse	4	13	0	1.59336	low
GSM387906	64.3	Female	Unstable	Diffuse	3	13	0	1.48228	low
GSM387871	68.4	Male	Unstable	Intestinal	4	13.03	1	1.59794	low
GSM387835	55.7	Female	Proliferative	Diffuse	3	13.07	1	1.52957	low
GSM387866	75.6	Male	Invasive	Diffuse	3	13.37	1	1.84189	high
GSM387930	63.6	Male	Proliferative	Intestinal	3	13.47	1	1.61568	low
GSM387874	81	Female	Unstable	Intestinal	4	14.33	1	2.35582	high
GSM387946	61.6	Female	Metabolic	Diffuse	2	14.6	1	1.78258	high
GSM387975	72	Male	Proliferative	Intestinal	3	14.83	1	2.23178	high
GSM387802	78	Male	Metabolic	Mixed	1	15.2	0	2.25521	high
GSM387957	73.3	Male	Metabolic	Diffuse	3	15.27	1	2.14167	high
GSM387968	77.3	Female	Metabolic	Intestinal	3	15.33	1	1.48618	low
GSM387882	84	Female	Metabolic	Intestinal	3	16.37	1	1.70808	low
GSM387853	65.2	Male	Invasive	Intestinal	4	16.6	1	1.82261	high
GSM387852	61.7	Male	Invasive	Mixed	4	17	1	1.81614	high
GSM387912	38.1	Female	Proliferative	Diffuse	3	17.1	0	1.99591	high
GSM387842	76.8	Male	Unstable	Intestinal	4	17.13	1	1.81521	high
GSM387814	27.6	Female	Invasive	Diffuse	4	17.2	1	1.65054	low
GSM387947	65	Male	Invasive	Intestinal	4	17.9	1	1.94085	high
GSM387908	62.3	Male	Proliferative	Intestinal	3	18.27	1	1.63337	low
GSM387941	77.9	Female	Proliferative	Intestinal	1	19.67	1	1.51037	low
GSM387806	76	Male	Proliferative	Diffuse	3	19.73	0	1.76252	high
GSM387836	52.8	Male	Invasive	Diffuse	3	19.77	1	1.8271	high
GSM387801	49	Female	Unstable	Intestinal	1	20.13	0	1.72611	low
GSM387961	74.8	Male	Metabolic	Intestinal	4	20.27	1	2.11804	high
GSM387791	40	Male	Metabolic	Intestinal	4	20.33	0	1.48343	low
GSM387796	67	Male	Metabolic	Intestinal	3	20.5	1	2.19611	high
GSM387869	49.2	Male	Invasive	Mixed	3	20.87	1	1.65621	low
GSM387954	69.1	Male	Unstable	Intestinal	3	21.4	1	1.71783	low
GSM387920	59.1	Male	Proliferative	Intestinal	3	22.07	0	1.58675	low
GSM387910	73.7	Male	Proliferative	Mixed	4	22.27	1	2.29982	high
GSM387867	48.9	Female	Proliferative	Diffuse	2	22.8	1	1.77785	high
GSM387861	56.1	Male	Proliferative	Intestinal	3	23.2	1	2.10334	high
GSM387878	63.3	Female	Unstable	Diffuse	2	23.53	0	1.66147	low
GSM387971	60.4	Male	Proliferative	Intestinal	3	23.57	1	1.83225	high
GSM387897	56.9	Male	Unstable	Diffuse	4	24.3	0	1.54904	low
GSM387865	64.8	Male	Proliferative	Diffuse	4	24.37	1	1.63539	low
GSM387981	64.6	Male	Proliferative	Intestinal	3	24.63	1	1.73583	low
GSM387911	43.2	Male	Invasive	Mixed	4	24.9	1	1.571	low
GSM387876	45.6	Male	Invasive	Diffuse	2	25.17	1	1.60174	low
GSM387856	80.4	Male	Proliferative	Intestinal	3	26.17	1	1.9982	high
GSM387794	56	Male	Invasive	Intestinal	4	26.27	1	1.75865	high
GSM387932	66.5	Male	Proliferative	Intestinal	4	26.53	1	1.72255	low
GSM387795	29	Male	Invasive	Diffuse	3	27.07	0	1.72225	low
GSM387928	65.4	Male	Proliferative	Mixed	2	27.17	0	1.77634	high
GSM387909	56.5	Male	Invasive	Diffuse	4	28.83	1	1.86161	high
GSM387819	53.1	Male	Metabolic	Diffuse	4	29.17	1	2.37802	high
GSM387966	74.3	Female	Proliferative	Intestinal	1	30	0	1.40362	low
GSM387838	62.4	Male	Invasive	Intestinal	3	30.4	1	1.59909	low
GSM387789	76	Male	Invasive	Mixed	4	30.47	0	1.65799	low
GSM387879	64.4	Male	Metabolic	Diffuse	1	31.2	1	1.90556	high
GSM387936	67.8	Male	Invasive	Mixed	3	32.63	1	1.89536	high
GSM387803	88	Female	Metabolic	Intestinal	4	32.7	0	1.83432	high
GSM387888	47.4	Female	Unstable	Diffuse	1	35.7	0	1.78352	high
GSM387837	81.7	Male	Invasive	Diffuse	3	37.5	1	1.6921	low
GSM387885	65.1	Male	Metabolic	Diffuse	3	38.43	0	1.67491	low
GSM387927	48.6	Female	Proliferative	Diffuse	4	39.4	1	1.78233	high
GSM387978	58.5	Female	Invasive	Diffuse	2	39.97	1	1.52866	low
GSM387903	92.4	Male	Proliferative	Intestinal	3	41.23	1	1.30037	low
GSM387834	67.6	Male	Invasive	Diffuse	2	41.97	1	1.74863	high
GSM387883	76.4	Male	Metabolic	Intestinal	2	42.5	0	1.55788	low
GSM387863	78.4	Male	Invasive	Intestinal	1	45.07	0	2.07624	high
GSM387977	50.5	Female	Proliferative	Intestinal	3	45.8	1	1.63691	low
GSM387960	59.2	Male	Invasive	Intestinal	3	52.63	1	1.92951	high
GSM387893	66.8	Female	Metabolic	Diffuse	3	52.97	0	1.75176	high
GSM387983	70.8	Male	Unstable	Diffuse	3	56.9	1	2.00292	high
GSM387965	64.9	Male	Unstable	Intestinal	2	58.93	0	1.76753	high
GSM387902	47.7	Female	Metabolic	Intestinal	2	59.57	1	1.68838	low
GSM387815	67.7	Male	Metabolic	Intestinal	2	62.93	0	1.61306	low
GSM387907	69.5	Male	Metabolic	Mixed	3	63.53	0	1.97154	high
GSM387916	80.8	Male	Metabolic	Intestinal	1	63.7	1	1.62896	low
GSM387891	53.2	Female	Metabolic	Diffuse	1	64.57	0	1.51947	low
GSM387868	75.9	Female	Invasive	Diffuse	2	66.57	0	1.79433	high
GSM387894	84.5	Female	Proliferative	Intestinal	1	66.57	0	1.39143	low
GSM387877	72.5	Female	Unstable	Diffuse	3	72.5	0	1.91306	high
GSM387886	69.4	Female	Proliferative	Mixed	2	72.77	0	1.72678	low
GSM387904	75.4	Male	Proliferative	Mixed	2	74.33	0	1.43207	low
GSM387880	66.2	Female	Invasive	Diffuse	1	74.97	0	1.50331	low
GSM387982	67.7	Male	Metabolic	Diffuse	2	75.53	0	1.68133	low
GSM387898	68.4	Female	Invasive	Mixed	2	78.6	1	1.63658	low
GSM387958	69.2	Male	Proliferative	Diffuse	1	80.7	0	1.66349	low
GSM387901	64.1	Male	Proliferative	Intestinal	1	82.87	0	1.66047	low
GSM387944	88	Male	Metabolic	Intestinal	3	85.63	0	1.95728	high
GSM387872	62.8	Male	Proliferative	Intestinal	1	85.63	0	1.51577	low
GSM387830	67.9	Male	Proliferative	Diffuse	3	87	1	1.85939	high
GSM387817	64.3	Female	Metabolic	Intestinal	1	88.07	0	1.81333	high
GSM387875	79.4	Male	Invasive	Intestinal	1	88.7	0	1.82814	high
GSM387827	67.4	Female	Invasive	Intestinal	1	93.2	0	1.54445	low
GSM387846	85	Female	Proliferative	Intestinal	3	94.3	1	1.80249	high
GSM387873	64	Male	Metabolic	Diffuse	3	98.1	0	2.0205	high
GSM387848	58.2	Male	Metabolic	Intestinal	3	99.43	1	1.83935	high
GSM387818	52.6	Male	Proliferative	Intestinal	2	108.7	0	1.68276	low
GSM387847	80	Female	Invasive	Intestinal	1	110.53	1	1.81859	high
GSM387969	76.3	Male	Proliferative	Intestinal	1	113.23	0	1.29019	low
GSM387855	71.3	Female	Proliferative	Intestinal	2	114.63	0	1.76162	high
GSM387985	70.9	Male	Proliferative	Intestinal	2	116.6	0	1.87461	high
GSM387828	61.4	Female	Proliferative	Mixed	3	117.77	0	2.06635	high
GSM387821	53	Female	Unstable	Intestinal	1	122.97	0	1.50306	low
GSM387925	33.4	Female	Invasive	Diffuse	2	123.63	1	1.66447	low
GSM387976	71.6	Male	Proliferative	Intestinal	2	123.83	0	1.59161	low
GSM387825	69.9	Male	Unstable	Intestinal	1	125.5	0	1.65581	low
GSM387832	31.8	Female	Invasive	Diffuse	3	125.53	0	1.52314	low
GSM387824	71.3	Female	Invasive	Intestinal	2	126.5	0	1.41733	low
GSM387829	65.3	Male	Metabolic	Intestinal	2	127.47	0	1.33991	low
GSM387840	55.9	Male	Invasive	Diffuse	1	129.27	0	1.84294	high
GSM387820	52.7	Male	Metabolic	Intestinal	4	129.9	0	1.72582	low
GSM387952	68.1	Male	Proliferative	Intestinal	3	133.63	0	1.56354	low
GSM387974	72.3	Female	Metabolic	Intestinal	2	134.1	0	2.19722	high
GSM387948	66	Male	Unstable	Intestinal	3	137.47	0	1.60898	low
GSM387967	56.4	Male	Unstable	Diffuse	3	138.37	0	1.81635	high
GSM387934	39	Female	Unstable	Diffuse	3	141.77	0	1.70633	low
GSM387939	46.7	Female	Metabolic	Diffuse	1	146.13	0	1.66963	low
GSM387931	52.7	Female	Invasive	Diffuse	1	148.9	0	1.77344	high
GSM387922	60.9	Male	Proliferative	Intestinal	1	153.9	0	1.13695	low
GSM387918	58.1	Female	Metabolic	Diffuse	1	155.03	0	1.80097	high
GSM387915	57.5	Female	Invasive	Diffuse	2	157.83	0	1.78941	high
