# Supplementary material for: Prognostic Autophagy-Related Model Revealed by Integrating Single-Cell RNA Sequencing Data and Bulk Gene Profiles in Gastric Cancer
Source: Front Cell Dev Biol. 2022 Jan 10;9:729485. doi: 10.3389/fcell.2021.729485 (PMC8785981; doi:10.3389/fcell.2021.729485)
Supplement: Supplementary file 5 [file Table6.XLSX]

## Sheet: TableS6
Table S6. Source data generated from suvival analysis in Validation cohort Ⅰ(n=300).
Subject	DFS_status	DFS_months.	Score	Quart
GSM1523831	1	0.1	1.17379	low
GSM1524069	0	0.3	1.17198	low
GSM1523782	0	0.4	1.51574	high
GSM1524049	0	0.5	1.63682	high
GSM1524042	1	0.533333	1.65063	high
GSM1523806	0	0.533333	1.60577	high
GSM1523849	0	0.533333	1.70926	high
GSM1523941	0	0.6	1.87332	high
GSM1523873	0	0.6	1.5001	high
GSM1523794	1	0.633333	1.90362	high
GSM1523803	0	0.633333	1.66685	high
GSM1523879	0	0.666667	1.45526	high
GSM1524004	1	0.7	1.57697	high
GSM1523938	0	0.7	1.9223	high
GSM1523977	0	0.7	1.80973	high
GSM1524072	0	0.733333	1.89232	high
GSM1523985	0	0.733333	1.85292	high
GSM1523810	0	0.733333	1.26407	low
GSM1523860	0	0.733333	0.985034	low
GSM1523966	0	0.766667	1.35212	low
GSM1523988	0	0.766667	1.84361	high
GSM1523820	0	0.766667	1.8189	high
GSM1523932	0	0.8	1.53911	high
GSM1523802	0	1.2	1.20036	low
GSM1523828	0	1.36667	1.24065	low
GSM1523826	0	1.83333	1.28777	low
GSM1523853	0	1.83333	1.71437	high
GSM1523975	0	1.9	1.56214	high
GSM1524000	0	2.1	1.18708	low
GSM1524005	0	2.1	1.65125	high
GSM1523781	0	2.23333	1.35901	low
GSM1523780	0	2.63333	1.12742	low
GSM1523773	1	2.8	1.60017	high
GSM1523825	1	2.83333	2.16973	high
GSM1523943	0	2.93333	1.7513	high
GSM1523805	0	2.96667	1.58849	high
GSM1523837	0	3	1.16407	low
GSM1524044	0	3.06667	1.81802	high
GSM1523884	0	3.06667	1.54775	high
GSM1523799	0	3.1	1.54215	high
GSM1523920	1	3.23333	1.29881	low
GSM1523949	0	3.23333	2.0867	high
GSM1523868	0	3.3	1.45496	high
GSM1523979	0	3.36667	1.25605	low
GSM1524022	1	3.46667	1.55788	high
GSM1523946	0	3.7	1.6362	high
GSM1523866	0	3.9	1.30309	low
GSM1523727	0	3.96667	1.26587	low
GSM1523886	1	3.96667	1.70683	high
GSM1523893	1	3.96667	1.60932	high
GSM1523728	0	4.03333	1.36587	low
GSM1524043	0	4.1	1.13378	low
GSM1523877	1	4.13333	1.25011	low
GSM1523980	0	4.33333	1.44521	high
GSM1523925	0	4.36667	1.57848	high
GSM1523982	0	4.63333	1.82282	high
GSM1523811	0	4.8	1.14237	low
GSM1524002	0	5.06667	1.23784	low
GSM1524007	0	5.56667	1.33567	low
GSM1523983	0	5.66667	1.67226	high
GSM1523840	1	5.66667	1.20433	low
GSM1523990	1	5.73333	1.6433	high
GSM1523746	0	5.76667	1.21254	low
GSM1523772	1	5.8	1.92415	high
GSM1523817	1	5.83333	1.46206	high
GSM1523857	0	5.9	1.42757	low
GSM1523858	1	5.93333	1.78373	high
GSM1523972	0	6.03333	2.31509	high
GSM1523995	0	6.06667	2.17269	high
GSM1524015	0	6.06667	1.86722	high
GSM1523845	0	6.1	1.54934	high
GSM1524019	1	6.16667	1.64459	high
GSM1523961	0	6.16667	1.81556	high
GSM1523875	0	6.23333	1.71868	high
GSM1523747	1	6.36667	1.15045	low
GSM1524008	0	6.7	2.13318	high
GSM1523832	0	6.7	1.48471	high
GSM1523911	1	6.96667	1.69584	high
GSM1523970	0	7.4	1.65998	high
GSM1524056	0	7.5	2.12111	high
GSM1524014	1	7.66667	1.785	high
GSM1523788	1	7.66667	1.56387	high
GSM1523818	1	7.86667	1.25733	low
GSM1523939	0	7.93333	1.7536	high
GSM1523833	1	8.03333	1.54361	high
GSM1523819	0	8.1	1.62216	high
GSM1524038	0	8.43333	1.75817	high
GSM1523789	1	8.43333	1.30223	low
GSM1524052	0	8.76667	2.09372	high
GSM1523965	0	8.9	1.7059	high
GSM1523785	0	8.9	1.36968	low
GSM1523771	1	8.93333	1.49741	high
GSM1523851	0	9.16667	0.926325	low
GSM1523998	0	9.36667	1.6442	high
GSM1523768	1	9.4	1.59175	high
GSM1523765	0	9.6	0.816	low
GSM1523838	0	9.7	1.13489	low
GSM1523867	1	9.7	1.24103	low
GSM1523937	1	9.76667	1.79442	high
GSM1523769	1	9.8	1.34834	low
GSM1523850	1	10.0333	1.63611	high
GSM1523959	0	10.2	1.51011	high
GSM1524017	0	10.7	1.35275	low
GSM1523936	0	10.8333	1.56907	high
GSM1523843	1	10.8333	1.41392	low
GSM1523862	1	11.3333	1.58784	high
GSM1523944	0	11.5	1.79567	high
GSM1523809	0	11.5333	1.14546	low
GSM1523934	1	11.6333	2.02522	high
GSM1523971	1	11.6667	1.64993	high
GSM1523923	1	11.7	1.3301	low
GSM1523778	0	11.7	1.30524	low
GSM1524039	1	11.8	1.80794	high
GSM1524021	0	11.9	1.67168	high
GSM1523991	0	12.1	1.56673	high
GSM1524055	0	12.1333	2.18734	high
GSM1523969	1	12.1333	1.45484	high
GSM1524006	0	12.1333	1.63383	high
GSM1523855	0	12.1333	1.20349	low
GSM1524032	1	12.2	1.36922	low
GSM1523770	0	12.2333	1.14996	low
GSM1524054	0	12.5667	1.32586	low
GSM1523793	0	12.5667	2.03746	high
GSM1523978	0	13.0333	1.81679	high
GSM1523987	1	13.1	1.56868	high
GSM1523872	1	13.6	1.28119	low
GSM1523881	0	13.7333	1.93329	high
GSM1523940	0	13.8667	1.60404	high
GSM1524016	1	14	1.57938	high
GSM1524025	0	14.1	1.60742	high
GSM1523869	0	14.1	1.22304	low
GSM1524031	1	14.1333	1.71278	high
GSM1523962	0	14.4667	1.59057	high
GSM1524057	1	14.9667	1.86215	high
GSM1523945	0	15.2667	1.53901	high
GSM1523948	0	15.3333	1.83823	high
GSM1523992	0	15.6333	1.21882	low
GSM1523922	0	16.5667	1.10611	low
GSM1523841	0	17.2667	1.34823	low
GSM1523928	0	17.9333	1.76642	high
GSM1524037	0	18	1.56494	high
GSM1524034	1	18.1667	1.45302	high
GSM1523997	1	18.1667	1.42646	low
GSM1523834	1	18.2	1.3554	low
GSM1524040	1	18.3	1.52073	high
GSM1523896	1	18.3	1.55205	high
GSM1524010	1	18.5333	1.25937	low
GSM1523894	0	18.6333	1.34885	low
GSM1523815	1	18.7667	1.26936	low
GSM1523956	0	19.0667	1.33025	low
GSM1524029	0	21.7	1.74015	high
GSM1524050	1	21.7333	1.23232	low
GSM1523871	0	21.7667	0.976757	low
GSM1523984	0	21.8	1.98576	high
GSM1523786	0	23.5333	1.26014	low
GSM1523973	0	23.7667	1.36627	low
GSM1523797	1	24.5	1.39205	low
GSM1523976	0	24.5333	1.83248	high
GSM1523865	1	24.8	1.4233	low
GSM1523918	0	25.9	1.37318	low
GSM1524028	1	26.5667	1.44318	low
GSM1524030	0	27.5333	1.64793	high
GSM1523852	0	27.8	1.20049	low
GSM1523798	0	28.0667	1.09839	low
GSM1523996	1	30	1.41335	low
GSM1523883	0	30.0333	1.13224	low
GSM1523955	0	31.4	1.39096	low
GSM1523830	0	32.4333	1.28075	low
GSM1524047	0	33.9667	1.97173	high
GSM1523844	0	34.6667	2.17767	high
GSM1523994	0	35.4	1.35845	low
GSM1523993	0	35.4667	1.38636	low
GSM1523968	1	35.8667	1.79073	high
GSM1524048	0	36.3	1.27074	low
GSM1523951	0	36.5	1.45547	high
GSM1523816	0	36.5333	1.3183	low
GSM1523903	1	38.4333	1.30599	low
GSM1523963	1	40.8333	1.34267	low
GSM1523904	0	42.3667	1.21495	low
GSM1524062	0	43.4333	1.63659	high
GSM1523846	0	43.8	1.49288	high
GSM1523905	0	44.4	1.28183	low
GSM1523906	0	46.0333	1.35836	low
GSM1523842	0	46.2	1.26559	low
GSM1523829	0	47.4333	1.2957	low
GSM1523892	0	47.5	1.62433	high
GSM1523910	0	48.5	1.38495	low
GSM1523891	0	48.6333	1.40376	low
GSM1523800	0	48.6667	1.26381	low
GSM1523908	0	48.9667	1.80028	high
GSM1523848	0	49.0333	1.42795	low
GSM1523895	0	49.0333	1.26941	low
GSM1523795	0	49.0667	1.23942	low
GSM1523909	0	49.3333	1.36715	low
GSM1524024	1	49.4667	1.45533	high
GSM1523898	0	49.5667	1.40724	low
GSM1523796	1	49.8667	1.67453	high
GSM1523859	0	50.0333	1.43592	low
GSM1523901	0	53.5667	0.99942	low
GSM1523880	0	54.9667	1.05219	low
GSM1523889	0	55.3	1.16854	low
GSM1523899	0	57.1	1.54185	high
GSM1523890	1	57.2	1.13434	low
GSM1523790	0	57.2667	1.31499	low
GSM1523897	0	57.5	1.39336	low
GSM1523999	0	57.6333	1.40183	low
GSM1524027	0	57.7667	1.61237	high
GSM1524011	0	58.6333	1.42399	low
GSM1523791	0	58.7	1.12007	low
GSM1523876	0	58.7	1.06693	low
GSM1523847	0	58.8	1.17443	low
GSM1523950	0	58.8333	1.22909	low
GSM1523854	0	58.8667	1.3742	low
GSM1523812	0	59	1.29033	low
GSM1523835	0	59.0333	1.51872	high
GSM1524009	1	59.1667	2.04584	high
GSM1523870	0	59.1667	1.12505	low
GSM1523823	0	59.2	0.885319	low
GSM1523813	0	59.3667	1.32024	low
GSM1523861	0	59.3667	1.34816	low
GSM1523887	0	59.4333	1.20769	low
GSM1523814	0	59.4667	1.38209	low
GSM1523822	0	59.7	1.4652	high
GSM1523878	0	59.7	1.4544	high
GSM1523882	0	59.7	1.08056	low
GSM1523792	0	59.8333	1.2665	low
GSM1523863	0	59.8333	1.19868	low
GSM1523874	0	59.8333	1.33274	low
GSM1523888	0	59.8333	1.10052	low
GSM1523836	0	59.9667	1.36068	low
GSM1523885	0	59.9667	1.3922	low
GSM1523804	0	60.0667	1.35534	low
GSM1523864	0	60.2	1.25557	low
GSM1523929	0	60.2333	1.43621	low
GSM1523954	0	60.2333	1.28292	low
GSM1524035	0	60.4333	1.69011	high
GSM1523801	0	60.6333	1.32468	low
GSM1523921	0	61	1.38903	low
GSM1523926	0	61.1333	1.44469	high
GSM1524020	0	61.1667	1.56389	high
GSM1523930	0	61.1667	1.91798	high
GSM1523960	0	61.4	1.41696	low
GSM1523777	0	62.2	1.66434	high
GSM1523821	0	63.8333	1.30533	low
GSM1523947	0	64.2333	1.10505	low
GSM1524045	0	64.6	1.37655	low
GSM1523989	0	64.9667	1.77535	high
GSM1523856	0	65.4667	1.60255	high
GSM1523774	0	67.0667	1.50427	high
GSM1523839	0	68.2	1.41173	low
GSM1524041	0	68.4333	1.42262	low
GSM1523933	0	69.5333	1.57674	high
GSM1523827	0	69.5333	1.2173	low
GSM1523942	0	69.5667	1.89528	high
GSM1523957	0	70.0333	1.70834	high
GSM1524013	0	70.2	1.55268	high
GSM1523824	0	70.2667	1.32454	low
GSM1524060	0	70.3	1.9869	high
GSM1524036	0	71	1.43075	low
GSM1523807	0	71.6667	1.2857	low
GSM1523931	0	71.9333	1.44736	high
GSM1523808	0	72.5	1.38474	low
GSM1524018	0	73.2	1.41352	low
GSM1523924	0	73.5333	1.57765	high
GSM1523986	0	73.7333	1.42391	low
GSM1523779	0	74.2	0.792836	low
GSM1523729	0	74.9667	1.22347	low
GSM1523981	0	77.0667	1.81075	high
GSM1523919	0	78.2	1.50669	high
GSM1524059	0	79.2333	1.59586	high
GSM1524053	0	79.8333	1.68625	high
GSM1524033	0	80.2667	2.16661	high
GSM1523927	0	80.7667	1.24919	low
GSM1524026	1	81.3667	1.60128	high
GSM1523748	0	81.3667	1.16715	low
GSM1524023	0	81.4333	1.41195	low
GSM1524003	0	82.4	0.865182	low
GSM1524012	0	83.0333	1.44578	high
GSM1523784	0	84.3	1.5073	high
GSM1524061	0	84.3333	1.46656	high
GSM1523787	0	84.4333	1.08099	low
GSM1523745	0	84.6	1.05663	low
GSM1523953	0	84.7667	1.53658	high
GSM1524051	0	85.0333	1.08722	low
GSM1523935	0	85.2667	1.94984	high
GSM1524058	0	85.4667	1.94541	high
GSM1524071	0	85.8333	1.90522	high
GSM1524070	0	86.2	1.69164	high
GSM1524046	0	87.5333	1.57404	high
GSM1524001	0	88.2	1.76291	high
GSM1523783	0	89.1	1.38258	low
GSM1523744	0	89.7667	1.26964	low
GSM1524068	0	91.2333	1.64259	high
GSM1523974	0	91.9333	1.29595	low
GSM1523967	0	93.4667	1.51092	high
GSM1523775	0	95.2333	1.20606	low
GSM1523958	0	97.2	1.40059	low
GSM1523776	0	97.2	0.909174	low
GSM1523964	0	98.5333	1.29804	low
GSM1523952	0	100.867	1.52008	high
