# Supplementary material for: Prognostic Autophagy-Related Model Revealed by Integrating Single-Cell RNA Sequencing Data and Bulk Gene Profiles in Gastric Cancer
Source: Front Cell Dev Biol. 2022 Jan 10;9:729485. doi: 10.3389/fcell.2021.729485 (PMC8785981; doi:10.3389/fcell.2021.729485)
Supplement: Supplementary file 6 [file Table11.xlsx]

## Sheet: TableS11
Table S11. Summary of marker genes (Fold change>1; adjusted P value<0.05) in CD4+ T cells generated from Zhang et.al's single-cell dataset.
	Names	Scores	log foldchange	p-value	adjusted p-value
0	CD4	26.4118	12.4451	1.00198e-153	2.11197e-149
1	LGALS1	19.0235	4.50337	1.08871e-80	1.14739e-76
2	VIM	18.2739	3.97666	1.33445e-74	9.37586e-71
3	B2M	15.5006	1.41493	3.43726e-54	6.58642e-51
4	TMSB4X	15.3494	1.5953	3.57622e-53	5.79842e-50
5	ARHGDIB	13.7487	3.56262	5.18838e-43	5.20765e-40
6	TYROBP	13.5269	6.62132	1.08486e-41	9.94202e-39
7	SRGN	13.1853	3.58864	1.06648e-39	8.6459e-37
8	RGS10	12.0333	3.68536	2.37555e-33	1.2518e-30
9	FCER1G	11.9552	6.27692	6.1015e-33	3.06208e-30
10	GPR183	11.9277	5.19056	8.48372e-33	4.06409e-30
11	CTSC	11.768	3.18669	5.70384e-32	2.5047e-29
12	AIF1	11.7566	6.90645	6.53156e-32	2.80964e-29
13	ITM2B	11.7256	1.46234	9.42568e-32	3.89558e-29
14	NPC2	11.5642	2.01933	6.25787e-31	2.44266e-28
15	MS4A6A	11.4654	7.05844	1.96959e-30	7.4134e-28
16	ACP5	11.3552	4.46996	6.98793e-30	2.45486e-27
17	HLA-C	11.2808	1.33231	1.63235e-29	5.54947e-27
18	EMP3	11.2159	2.88494	3.40697e-29	1.13988e-26
19	HLA-E	11.1937	1.53133	4.37663e-29	1.44141e-26
20	CTSB	11.1845	2.82856	4.85434e-29	1.57415e-26
21	RGS1	10.9993	3.23555	3.84902e-28	1.19308e-25
22	LAPTM5	10.7953	4.36426	3.62307e-27	1.04613e-24
23	LST1	10.7106	6.22931	9.07742e-27	2.55112e-24
24	TGFBI	10.6943	4.81402	1.08176e-26	3.00018e-24
25	LITAF	10.5957	2.57174	3.12114e-26	8.32752e-24
26	A2M	10.5339	3.62662	6.02746e-26	1.56848e-23
27	SEPP1	10.2862	3.11751	8.12862e-25	2.0397e-22
28	SOD2	10.0556	2.9703	8.67716e-24	2.10227e-21
29	SAT1	9.97365	1.44	1.98785e-23	4.70785e-21
30	ZFP36	9.97114	1.59572	2.03876e-23	4.72229e-21
31	GPX1	9.94719	1.70375	2.59399e-23	5.87914e-21
32	NAP1L1	9.83601	1.92677	7.87698e-23	1.69419e-20
33	CYBA	9.82245	1.38966	9.01227e-23	1.8808e-20
34	BST2	9.72471	2.52817	2.36589e-22	4.61742e-20
35	ITGB2	9.54613	5.2189	1.34637e-21	2.57989e-19
36	GRN	9.46996	1.98655	2.79941e-21	5.22176e-19
37	GADD45B	9.38561	1.74533	6.25538e-21	1.15659e-18
38	CCL3	9.38113	4.91253	6.52666e-21	1.19625e-18
39	MALAT1	9.0555	1.02368	1.35946e-19	2.29237e-17
40	CTSZ	9.04916	2.44262	1.44068e-19	2.41005e-17
41	CCL4	8.92205	3.8192	4.57758e-19	7.36536e-17
42	MS4A7	8.90243	6.77422	5.46378e-19	8.72466e-17
43	GMFG	8.85497	3.04648	8.37054e-19	1.32657e-16
44	CD44	8.84674	1.98501	9.01111e-19	1.40693e-16
45	ICAM1	8.74118	3.33006	2.30684e-18	3.52345e-16
46	FGL2	8.71242	5.12322	2.97457e-18	4.51064e-16
47	PLD3	8.63101	2.52964	6.08124e-18	8.90141e-16
48	ATP6V1F	8.61392	1.65592	7.06036e-18	1.02633e-15
49	SERPING1	8.53522	3.63406	1.39893e-17	2.01963e-15
50	HSPA1A	8.42348	1.73951	3.65465e-17	5.24032e-15
51	RNASE6	8.33098	5.75384	8.01729e-17	1.12659e-14
52	LSP1	8.30323	2.82893	1.01315e-16	1.40495e-14
53	JUNB	8.28519	1.44073	1.17915e-16	1.6139e-14
54	CTSL	8.26048	3.61437	1.45089e-16	1.97302e-14
55	NR4A2	8.20745	2.46088	2.25936e-16	3.0333e-14
56	HLA-DMB	8.20003	4.80398	2.40328e-16	3.2061e-14
57	NINJ1	8.12871	2.57316	4.33874e-16	5.61055e-14
58	BCL2A1	8.12546	5.18751	4.45658e-16	5.72779e-14
59	IL8	8.11869	2.46108	4.71253e-16	6.02004e-14
60	DNASE1L3	8.00486	6.73586	1.19604e-15	1.46571e-13
61	GPSM3	7.99199	3.1144	1.32773e-15	1.61769e-13
62	AMICA1	7.97428	4.91539	1.5327e-15	1.84607e-13
63	CREM	7.97119	2.46987	1.57158e-15	1.88214e-13
64	NAMPT	7.9316	2.11567	2.16342e-15	2.5763e-13
65	NFKBIA	7.90395	1.14676	2.7021e-15	3.18183e-13
66	ARPC1B	7.7577	1.58028	8.64827e-15	9.96111e-13
67	CD53	7.7206	3.55664	1.1578e-14	1.31915e-12
68	ANXA5	7.66314	1.57265	1.81448e-14	2.03434e-12
69	ANXA1	7.57576	1.65464	3.57041e-14	3.91964e-12
70	CTSD	7.56321	1.3893	3.93229e-14	4.29455e-12
71	CTSS	7.53266	2.03922	4.97154e-14	5.35865e-12
72	LIMS1	7.53237	2.56395	4.9829e-14	5.35865e-12
73	MPEG1	7.50234	7.3695	6.26876e-14	6.70725e-12
74	TUBA1B	7.47825	1.22238	7.53214e-14	8.01831e-12
75	FCGRT	7.47509	1.24648	7.7151e-14	8.1718e-12
76	TUBA1A	7.46168	2.08734	8.54232e-14	9.00275e-12
77	PTPRC	7.41331	3.26935	1.23189e-13	1.28544e-11
78	AXL	7.39509	4.66769	1.41314e-13	1.4673e-11
79	TIMP1	7.35003	1.51721	1.98159e-13	2.02757e-11
80	TNFAIP3	7.34097	1.69621	2.12055e-13	2.14889e-11
81	CARD16	7.33712	2.24376	2.1824e-13	2.20099e-11
82	ARL4C	7.31698	2.65162	2.53607e-13	2.53342e-11
83	CAPZB	7.29632	1.23348	2.9574e-13	2.92658e-11
84	IFITM3	7.25842	1.50649	3.9165e-13	3.85757e-11
85	INSIG1	7.25281	1.81164	4.08203e-13	4.0019e-11
86	ATP1B3	7.18516	2.00424	6.71288e-13	6.52047e-11
87	HCST	7.18276	2.99151	6.8316e-13	6.60534e-11
88	ZFP36L1	7.16302	1.2912	7.89203e-13	7.52707e-11
89	FCGR2A	7.09107	6.27677	1.33075e-12	1.25221e-10
90	PTGS2	7.02479	4.93704	2.14386e-12	1.97329e-10
91	HLA-DQA2	6.99599	5.18118	2.63383e-12	2.39292e-10
92	CPVL	6.93829	5.05135	3.96881e-12	3.5002e-10
93	IGSF6	6.91942	6.80946	4.53498e-12	3.96632e-10
94	CXCL2	6.89705	1.87391	5.30937e-12	4.62442e-10
95	GLIPR1	6.88341	3.72025	5.84353e-12	5.04795e-10
96	STAB1	6.87093	6.28861	6.37827e-12	5.48739e-10
97	RGS2	6.8536	1.95398	7.2012e-12	6.1702e-10
98	ASAH1	6.78236	1.68933	1.18228e-11	9.96804e-10
99	TYMP	6.72007	2.84987	1.81635e-11	1.51324e-09
100	TIMP2	6.63872	2.89143	3.16424e-11	2.58511e-09
101	DNAJB6	6.63715	1.34341	3.19815e-11	2.60273e-09
102	AKR1B1	6.60208	2.69942	4.05424e-11	3.26165e-09
103	LIPA	6.59015	3.05985	4.3939e-11	3.52147e-09
104	ZNF331	6.5297	2.64082	6.59012e-11	5.22205e-09
105	LY96	6.49075	3.37918	8.54125e-11	6.69266e-09
106	SERPINF1	6.47925	3.50265	9.2182e-11	7.16979e-09
107	IFITM2	6.39708	1.94441	1.58376e-10	1.21834e-08
108	IL1B	6.39453	3.5237	1.61042e-10	1.23434e-08
109	CFD	6.37238	3.08376	1.86122e-10	1.4011e-08
110	CALD1	6.36576	3.06956	1.94331e-10	1.45769e-08
111	SCPEP1	6.32056	2.69053	2.60624e-10	1.92078e-08
112	PLEK	6.25814	4.95969	3.89589e-10	2.80265e-08
113	PDE4B	6.23804	3.0897	4.43077e-10	3.15513e-08
114	STX11	6.21745	3.63775	5.05313e-10	3.55033e-08
115	SH3BGRL	6.18655	1.59738	6.14955e-10	4.24984e-08
116	PNRC1	6.14592	1.45317	7.95003e-10	5.44061e-08
117	RNF130	6.11431	2.38251	9.6973e-10	6.57234e-08
118	CLEC10A	6.11109	6.31442	9.89498e-10	6.68482e-08
119	FPR3	6.04102	7.07701	1.53139e-09	1.00871e-07
120	SERPINB9	6.02032	3.48107	1.74075e-09	1.13596e-07
121	TPP1	5.98935	2.5293	2.10684e-09	1.35804e-07
122	HLA-DRB5	5.97302	3.14703	2.32904e-09	1.49627e-07
123	PPT1	5.97257	2.55375	2.33548e-09	1.49627e-07
124	FYB	5.95873	4.09876	2.54214e-09	1.61883e-07
125	AP2S1	5.94792	1.03962	2.71569e-09	1.71381e-07
126	SLC2A3	5.91799	2.31371	3.25909e-09	2.0324e-07
127	C1orf54	5.89129	4.3761	3.83193e-09	2.36861e-07
128	SGK1	5.88037	1.86455	4.09349e-09	2.51553e-07
129	CLEC7A	5.85411	5.84757	4.79563e-09	2.92145e-07
130	TNFAIP2	5.84273	3.56411	5.13517e-09	3.11032e-07
131	PPP1R18	5.83983	3.42259	5.22555e-09	3.15599e-07
132	TSPAN4	5.8332	2.92927	5.43747e-09	3.2746e-07
133	RNASET2	5.8056	1.37926	6.41345e-09	3.80797e-07
134	TSC22D3	5.78077	1.2239	7.43589e-09	4.37804e-07
135	ID2	5.74762	1.2262	9.05104e-09	5.27011e-07
136	CMTM6	5.67859	1.448	1.35811e-08	7.77887e-07
137	SAMSN1	5.67069	2.73876	1.42223e-08	8.10209e-07
138	MYL9	5.63714	3.25661	1.72894e-08	9.66647e-07
139	ZEB2	5.59833	3.69522	2.16421e-08	1.18947e-06
140	VAMP5	5.56417	2.01435	2.63403e-08	1.41633e-06
141	SDC2	5.50293	3.04267	3.73531e-08	1.94883e-06
142	DAB2	5.5006	4.01565	3.78491e-08	1.96984e-06
143	NR4A3	5.44402	3.41858	5.209e-08	2.67794e-06
144	APOC1	5.42921	3.04925	5.66055e-08	2.88196e-06
145	PLAU	5.42186	3.19981	5.89816e-08	2.9742e-06
146	REL	5.39826	1.53911	6.72902e-08	3.361e-06
147	LGALS2	5.37526	3.69414	7.64744e-08	3.80171e-06
148	LCP1	5.34253	3.61117	9.16575e-08	4.49292e-06
149	IFI30	5.29856	3.96604	1.16717e-07	5.62967e-06
150	CHMP1B	5.29279	1.23257	1.20462e-07	5.7838e-06
151	CYBB	5.27005	5.61375	1.36386e-07	6.50338e-06
152	HCLS1	5.25402	3.50525	1.48814e-07	7.01721e-06
153	TNFSF13B	5.24543	4.01887	1.55915e-07	7.33566e-06
154	PTPRE	5.23824	2.99914	1.62119e-07	7.59365e-06
155	MAFB	5.20317	3.16657	1.95913e-07	9.11578e-06
156	ALOX5AP	5.19749	2.92806	2.02001e-07	9.37835e-06
157	STOM	5.13941	2.13434	2.75605e-07	1.26838e-05
158	MS4A4A	5.13724	6.8124	2.78806e-07	1.28032e-05
159	RAB31	5.12631	4.17104	2.95481e-07	1.34227e-05
160	RHOG	5.12082	2.02321	3.04205e-07	1.37893e-05
161	GPNMB	5.07456	5.9157	3.88393e-07	1.73812e-05
162	C1R	5.06482	3.18929	4.08778e-07	1.82547e-05
163	CSF1R	5.06351	5.61926	4.11612e-07	1.83037e-05
164	SELM	5.05778	1.5527	4.24157e-07	1.87823e-05
165	PMP22	5.03632	1.85116	4.74561e-07	2.08391e-05
166	CXCR4	5.0256	2.32396	5.01866e-07	2.19013e-05
167	TPM2	5.02223	2.80256	5.10758e-07	2.22433e-05
168	G0S2	5.01264	3.48652	5.36885e-07	2.32573e-05
169	C1S	4.97558	3.16886	6.50522e-07	2.78128e-05
170	CXCL14	4.97146	2.88113	6.64509e-07	2.83533e-05
171	CD48	4.91884	2.90802	8.70586e-07	3.65542e-05
172	CECR1	4.91717	3.87918	8.78038e-07	3.67208e-05
173	LINC00152	4.91127	1.51532	9.0488e-07	3.77684e-05
174	PLAUR	4.88703	1.14194	1.02369e-06	4.23917e-05
175	LGMN	4.88207	1.58489	1.04979e-06	4.33024e-05
176	GNAI2	4.86751	2.05226	1.13011e-06	4.63435e-05
177	SPARCL1	4.86229	2.15561	1.16035e-06	4.7491e-05
178	ABCA1	4.85389	3.65379	1.21062e-06	4.93568e-05
179	SH2B3	4.83382	4.33441	1.33938e-06	5.43958e-05
180	ADAMDEC1	4.81048	7.12343	1.50566e-06	6.06812e-05
181	DPYSL2	4.80574	2.34364	1.54182e-06	6.20199e-05
182	FNBP1	4.79537	2.1434	1.62376e-06	6.4944e-05
183	ATP6AP2	4.78189	1.52986	1.73652e-06	6.91914e-05
184	ARL6IP5	4.75793	1.12722	1.9559e-06	7.71205e-05
185	CLEC2B	4.74454	2.12767	2.08977e-06	8.1722e-05
186	RARRES2	4.72656	2.20324	2.28355e-06	8.86422e-05
187	TNFRSF1B	4.72208	3.08255	2.33442e-06	9.02842e-05
188	PPP1R14A	4.70918	3.24498	2.48717e-06	9.58403e-05
189	CCL2	4.69941	2.95085	2.60908e-06	0.000100172
190	UCP2	4.69806	1.78333	2.6265e-06	0.000100657
191	TCF4	4.67101	2.45552	2.99721e-06	0.000113829
192	MAP3K8	4.66857	2.06251	3.03308e-06	0.000114984
193	MFGE8	4.66289	3.16954	3.11802e-06	0.00011768
194	CSF2RA	4.6627	6.11668	3.12092e-06	0.00011768
195	QKI	4.65569	2.82872	3.22902e-06	0.000121321
196	GRB2	4.65125	1.55246	3.29921e-06	0.000123738
197	OAZ2	4.62279	1.69949	3.78607e-06	0.000140498
198	RBP1	4.60434	2.44823	4.13779e-06	0.000152743
199	PLTP	4.55842	2.99956	5.15401e-06	0.000187304
200	COL6A1	4.50139	2.8081	6.75117e-06	0.000239564
201	FAM49A	4.49911	4.03776	6.82397e-06	0.000241335
202	LDHB	4.49387	1.15333	6.99397e-06	0.000246933
203	TBXAS1	4.49338	3.09628	7.01007e-06	0.000247087
204	MAF	4.48672	2.91176	7.23293e-06	0.000254517
205	COL1A1	4.45633	3.04145	8.33757e-06	0.000291442
206	CXCL1	4.44747	2.30783	8.68891e-06	0.00030322
207	MMP9	4.43974	6.18397	9.00667e-06	0.000313272
208	ARRB2	4.42304	2.20624	9.73211e-06	0.000335185
209	LCP2	4.42269	4.02539	9.74815e-06	0.00033519
210	TANK	4.4206	1.71289	9.8427e-06	0.00033789
211	TAGLN	4.39743	2.95755	1.0954e-05	0.000374818
212	C5AR1	4.395	5.61301	1.10773e-05	0.000378424
213	FHL1	4.39447	3.15824	1.11043e-05	0.000378733
214	CD36	4.37705	2.38259	1.20297e-05	0.000407656
215	IGFBP7	4.3632	2.42672	1.28172e-05	0.000431567
216	HMOX1	4.31334	3.11089	1.60808e-05	0.000529612
217	SLCO2B1	4.30818	4.19068	1.64606e-05	0.000541275
218	CORO1A	4.30035	2.32279	1.70525e-05	0.00055726
219	VMO1	4.29742	5.11141	1.72794e-05	0.00056293
220	CEBPB	4.28616	1.39083	1.81784e-05	0.000587675
221	DRAP1	4.27777	1.03016	1.88778e-05	0.000609144
222	DPP7	4.25718	1.2895	2.07024e-05	0.000662163
223	EVI2B	4.24311	2.26926	2.20441e-05	0.000700823
224	MMP2	4.23728	2.95975	2.26248e-05	0.000718202
225	PLXDC2	4.22987	4.26459	2.33822e-05	0.000738907
226	GYPC	4.22614	1.87039	2.37736e-05	0.000749029
227	IRF8	4.22279	2.33538	2.41292e-05	0.000757967
228	GADD45G	4.19173	1.82698	2.76835e-05	0.000859371
229	CRISPLD2	4.1892	2.87898	2.79942e-05	0.000866463
230	TACC1	4.18245	2.14244	2.88385e-05	0.00088868
231	DOK2	4.172	3.81348	3.01939e-05	0.000923697
232	ITM2C	4.15723	1.28139	3.22136e-05	0.000981212
233	FCGR3A	4.14123	7.09709	3.45453e-05	0.00104619
234	IGFBP6	4.13808	2.84841	3.50219e-05	0.00105758
235	FOLR2	4.12838	6.81283	3.65327e-05	0.00109848
236	SDS	4.1158	6.39411	3.85846e-05	0.00115033
237	CAV1	4.10982	2.27557	3.95968e-05	0.00117884
238	PCOLCE	4.10788	3.12743	3.99312e-05	0.00118712
239	FLNA	4.10656	2.65045	4.01594e-05	0.00119222
240	THY1	4.10362	3.77128	4.06738e-05	0.0012058
241	FRZB	4.09903	3.62226	4.14877e-05	0.00122476
242	MFAP4	4.09194	2.8496	4.2778e-05	0.00125665
243	DSE	4.09146	4.00729	4.28662e-05	0.00125665
244	SPI1	4.0636	5.3765	4.83211e-05	0.00140873
245	CD37	4.05822	2.46246	4.94478e-05	0.00143959
246	VSIG4	4.01096	6.41393	6.04711e-05	0.00173652
247	CFH	4.00138	2.95387	6.29732e-05	0.00180346
248	RNH1	3.98314	1.00435	6.80119e-05	0.00193462
249	BLVRA	3.94246	2.70937	8.06491e-05	0.00226053
250	C2	3.93069	3.27841	8.47035e-05	0.00236788
251	PTPLAD2	3.92847	3.75594	8.54866e-05	0.00238661
252	GLRX	3.92337	1.31554	8.73178e-05	0.0024345
253	IFI16	3.91597	1.8167	9.00399e-05	0.00250377
254	ACTA2	3.90695	3.85697	9.34689e-05	0.0025957
255	2021-09-07	3.90633	1.23315	9.37101e-05	0.00259898
256	PRCP	3.90041	2.03917	9.60286e-05	0.00265629
257	TXNIP	3.88043	1.38371	0.000104271	0.00287026
258	FAM26F	3.88034	4.23055	0.000104309	0.00287026
259	CLEC4A	3.87706	6.0847	0.000105726	0.00290546
260	MEF2C	3.87379	2.20961	0.000107155	0.00293709
261	COX7A1	3.87134	2.61468	0.000108237	0.00295904
262	ENTPD1	3.87095	3.28233	0.000108413	0.00296
263	RAB34	3.8705	2.19635	0.00010861	0.00296156
264	NEU1	3.86729	2.00652	0.000110052	0.00298928
265	DUSP2	3.85162	2.16207	0.000117341	0.00317092
266	RBPJ	3.84753	1.55874	0.000119315	0.00321601
267	ATP6AP1	3.81809	1.2414	0.000134488	0.00360653
268	NCF4	3.81499	3.48777	0.000136186	0.00364743
269	IGF1	3.81271	4.20914	0.000137449	0.00367192
270	LPAR6	3.81129	2.32969	0.000138244	0.00368849
271	LPXN	3.80219	3.11284	0.000143426	0.00380267
272	RUNX3	3.79742	2.66774	0.000146211	0.00387165
273	LAIR1	3.78944	4.73522	0.000150988	0.00398812
274	CFLAR	3.78906	1.12044	0.000151217	0.00398918
275	MFSD1	3.78492	1.72726	0.000153757	0.00405111
276	ENPP2	3.77068	2.12673	0.000162805	0.00425757
277	SOCS3	3.76374	1.03003	0.000167393	0.00436671
278	IFITM1	3.71386	1.48003	0.000204121	0.00523415
279	C1orf162	3.70101	4.95963	0.000214739	0.00547313
280	GPX3	3.70058	1.80815	0.000215105	0.00547583
281	GPR137B	3.69658	3.25611	0.000218522	0.0055494
282	MMP19	3.69215	5.05265	0.000222366	0.00564023
283	ENG	3.68853	2.09657	0.000225554	0.00570735
284	MGAT1	3.67853	1.51449	0.000234578	0.00591439
285	S100B	3.66769	5.99254	0.00024475	0.0061248
286	ABL2	3.66762	2.66031	0.00024482	0.0061248
287	GM2A	3.66412	2.92415	0.000248193	0.00617964
288	HCK	3.66398	6.0829	0.000248323	0.00617964
289	PRNP	3.66285	1.56467	0.000249422	0.00619967
290	LY86	3.65131	5.71099	0.000260909	0.00643962
291	RB1	3.64638	2.04617	0.000265958	0.00653363
292	IGFBP5	3.64601	2.64181	0.000266348	0.0065356
293	BASP1	3.62585	3.04589	0.000288017	0.0070183
294	CD300A	3.62034	5.18195	0.000294215	0.00714455
295	OLFML3	3.59808	3.0235	0.000320579	0.00770485
296	NFKBIZ	3.59482	1.1726	0.000324618	0.00777533
297	PLIN2	3.59345	1.41257	0.000326328	0.00780741
298	ISCU	3.58472	1.00754	0.00033744	0.00806412
299	M6PR	3.57999	1.6152	0.000343607	0.00818157
300	PLA2G7	3.5778	7.01935	0.0003465	0.00823397
301	NCF1	3.57336	3.03943	0.000352425	0.00836533
302	TLN1	3.50848	1.57503	0.000450672	0.0105197
303	GNA13	3.49759	1.46316	0.000469482	0.0109164
304	TNFAIP8	3.49281	1.7907	0.000477969	0.0110832
305	CPM	3.48559	3.02598	0.00049106	0.0113493
306	STK4	3.4774	1.60603	0.000506296	0.0116376
307	RAB9A	3.47328	1.65815	0.000514143	0.0117803
308	CD209	3.47088	7.15645	0.000518757	0.0118594
309	PRKCDBP	3.46783	1.87762	0.000524672	0.0119687
310	SAMHD1	3.45594	2.53049	0.000548386	0.0124423
311	NRP2	3.44673	4.08214	0.000567426	0.0127917
312	CKLF	3.44074	1.23927	0.000580126	0.0130501
313	SLC31A2	3.4351	3.18967	0.000592333	0.0132821
314	CCL3L3	3.41603	5.73334	0.000635414	0.0141279
315	LUM	3.40936	2.56265	0.000651155	0.0144171
316	HNMT	3.40228	1.56412	0.000668261	0.0147339
317	ADAP2	3.39556	5.43725	0.000684886	0.0150689
318	RCSD1	3.39296	3.62029	0.000691425	0.0151958
319	CCL3L1	3.39269	5.48821	0.000692093	0.0151958
320	GLA	3.3875	2.05117	0.000705318	0.0154379
321	PROCR	3.38695	2.64394	0.000706749	0.0154532
322	CTSA	3.38465	1.13238	0.0007127	0.015551
323	PDE4DIP	3.37218	2.03551	0.000745757	0.0161553
324	EREG	3.35584	4.5195	0.000791249	0.0170881
325	VCAN	3.35319	3.21275	0.000798849	0.0172169
326	CCDC88A	3.35192	3.07244	0.000802542	0.0172788
327	HIF1A	3.341	1.33455	0.000834779	0.0178816
328	MKNK1	3.33086	2.14032	0.000865791	0.0184827
329	HLA-DOA	3.32492	6.26786	0.000884429	0.0187923
330	AHR	3.32112	1.17674	0.000896569	0.0190119
331	RGS19	3.31421	3.16539	0.000919022	0.0194685
332	WIPF1	3.3025	2.36707	0.000958255	0.0201281
333	PHACTR1	3.30236	3.32023	0.000958754	0.0201281
334	CNN2	3.30174	1.49505	0.000960855	0.0201521
335	CLEC11A	3.29701	3.10649	0.000977195	0.0204338
336	COL6A3	3.27858	3.64237	0.00104331	0.0215809
337	EVL	3.27147	1.94592	0.0010699	0.0220658
338	CCL4L2	3.26799	4.98648	0.00108314	0.0222953
339	FAM49B	3.25988	1.35276	0.00111458	0.0228956
340	CD52	3.25787	1.55733	0.00112251	0.0230159
341	C10orf54	3.25709	1.11488	0.0011256	0.0230567
342	PLAT	3.25037	2.42267	0.00115253	0.023517
343	THEMIS2	3.24537	3.16985	0.00117296	0.0237728
344	ATP6V1B2	3.24056	1.7965	0.00119294	0.0240851
345	SGCE	3.20688	3.0393	0.00134185	0.0268345
346	CD302	3.20431	2.15539	0.00135387	0.0270005
347	FKBP10	3.20314	3.29241	0.0013594	0.0270826
348	FILIP1L	3.19242	2.73133	0.00141087	0.0280022
349	GNG11	3.19067	1.66976	0.00141943	0.0281456
350	MSN	3.1873	1.82065	0.00143607	0.028422
351	PTGER2	3.15724	2.27934	0.00159271	0.0311132
352	PTGS1	3.15242	3.16186	0.00161925	0.0315731
353	UBE2L6	3.14712	1.51021	0.0016489	0.0321215
354	NR3C1	3.14018	1.65892	0.00168843	0.032851
355	MYO9B	3.13177	2.01046	0.00173757	0.033694
356	OSBPL8	3.13176	1.54279	0.00173761	0.033694
357	BNIP3L	3.12421	1.35041	0.00178285	0.0344444
358	PTN	3.12109	3.02609	0.00180182	0.0346521
359	ISG15	3.1131	1.00942	0.00185133	0.0355072
360	MMP14	3.10758	1.58124	0.00188628	0.0360611
361	VKORC1	3.08782	1.0665	0.00201628	0.0382875
362	CASP1	3.08284	1.60439	0.00205034	0.0388293
363	ABI3	3.08156	2.64811	0.00205917	0.0389053
364	CST7	3.07977	2.20441	0.00207161	0.0390917
365	LHFP	3.06856	2.70902	0.0021509	0.0403711
366	NFKB1	3.06577	1.16083	0.0021711	0.0406777
367	POSTN	3.05385	2.63313	0.00225924	0.0422165
368	RILPL2	3.05009	2.06574	0.00228772	0.0426097
369	MGP	3.05001	2.23485	0.00228837	0.0426097
370	EVI2A	3.02951	2.4653	0.00244954	0.0454103
371	TUBB6	3.01126	2.49706	0.00260165	0.0478514
