# Supplementary material for: Prognostic Autophagy-Related Model Revealed by Integrating Single-Cell RNA Sequencing Data and Bulk Gene Profiles in Gastric Cancer
Source: Front Cell Dev Biol. 2022 Jan 10;9:729485. doi: 10.3389/fcell.2021.729485 (PMC8785981; doi:10.3389/fcell.2021.729485)
Supplement: Supplementary file 7 [file Table4.XLSX]

## Sheet: TableS4
Table S4. Source data generated from suvival analysis in TCGA cohort (n=255).
Subject	DFS_STATUS	DFS_MONTHS	Score	Quart
TCGA_CD_A4MG	1	2.43	2.54242	low
TCGA_D7_6527	1	2.46	2.79282	high
TCGA_CD_A486	1	2.6	2.88141	high
TCGA_BR_7901	1	2.99	3.29512	high
TCGA_VQ_A8PQ	1	2.99	2.54402	low
TCGA_RD_A8MW	1	3.22	3.16151	high
TCGA_D7_A748	1	3.25	2.82276	high
TCGA_CG_5717	1	3.94	2.9687	high
TCGA_CG_5724	1	4.01	3.96816	high
TCGA_RD_A7BT	1	4.04	2.30437	low
TCGA_CG_5721	0	6.01	2.54755	low
TCGA_VQ_A8PD	1	4.4	2.86251	high
TCGA_FP_A9TM	0	6.21	2.54787	low
TCGA_VQ_A928	1	4.86	2.90348	high
TCGA_CG_5725	1	5.03	3.34087	high
TCGA_IN_A6RO	1	5.06	2.33575	low
TCGA_VQ_A8DU	1	5.19	3.06757	high
TCGA_CD_8527	1	5.22	3.30014	high
TCGA_FP_A4BF	1	5.22	2.85194	high
TCGA_RD_A8N6	1	5.35	2.7675	high
TCGA_HU_A4GT	0	6.5	1.88324	low
TCGA_IN_A7NR	0	6.5	2.88387	high
TCGA_HU_A4GU	0	6.57	1.52332	low
TCGA_D7_6525	1	5.62	3.44127	high
TCGA_BR_8381	0	7.36	2.80091	high
TCGA_BR_8297	0	7.39	2.80331	high
TCGA_VQ_A94O	1	6.08	2.49656	low
TCGA_BR_8676	0	7.52	2.25043	low
TCGA_CG_4436	0	7.98	1.48418	low
TCGA_CG_4437	0	8.05	2.59791	high
TCGA_BR_6710	0	8.97	2.58423	high
TCGA_HU_A4GP	0	8.97	2.40216	low
TCGA_BR_7197	0	9.2	2.52809	low
TCGA_D7_8576	1	6.7	3.08768	high
TCGA_MX_A663	1	7.16	3.06178	high
TCGA_BR_8590	1	7.33	2.89391	high
TCGA_BR_8485	0	9.2	2.62684	high
TCGA_B7_A5TN	0	9.43	3.38376	high
TCGA_B7_A5TK	0	9.46	2.60217	high
TCGA_IN_A7NT	0	10.61	2.95848	high
TCGA_CD_A48C	1	7.56	3.03822	high
TCGA_RD_A8NB	1	7.56	2.20196	low
TCGA_BR_8690	0	10.68	2.24259	low
TCGA_RD_A7BS	1	8.02	3.82468	high
TCGA_B7_A5TJ	0	11.01	2.25167	low
TCGA_VQ_A922	1	8.28	3.25925	high
TCGA_VQ_A8PO	1	8.41	2.1985	low
TCGA_VQ_A91Y	1	8.48	2.99161	high
TCGA_VQ_A8PK	1	8.64	2.76332	high
TCGA_VQ_A8PE	1	8.71	3.37726	high
TCGA_D7_A6EV	0	11.24	3.06163	high
TCGA_D7_A6EX	0	11.3	2.29562	low
TCGA_F1_A72C	1	11.27	3.50341	high
TCGA_CD_A489	1	9.1	3.05365	high
TCGA_IN_A7NU	1	11.07	3.24653	high
TCGA_D7_6818	1	9.13	3.0586	high
TCGA_B7_5818	0	11.7	2.74926	high
TCGA_HU_A4GH	0	11.76	2.62912	high
TCGA_CD_8532	1	9.26	2.70535	high
TCGA_CD_8534	1	6.6	3.07704	high
TCGA_CD_5804	0	12.09	3.0293	high
TCGA_VQ_A8DV	1	9.46	3.32471	high
TCGA_VQ_A94T	1	9.72	2.4592	low
TCGA_CD_5803	1	9.86	2.9237	high
TCGA_IN_A6RL	1	10.09	2.92472	high
TCGA_CD_5813	1	10.35	3.02481	high
TCGA_CD_A4MH	0	12.19	2.36781	low
TCGA_CD_8529	0	12.29	2.82795	high
TCGA_VQ_AA6K	1	10.91	2.6948	high
TCGA_CD_A487	0	12.29	2.52734	low
TCGA_CD_8528	0	12.32	2.05301	low
TCGA_D7_6822	0	12.32	2.06538	low
TCGA_CD_8530	0	12.39	3.02656	high
TCGA_CD_A48A	0	12.42	2.9355	high
TCGA_IN_A6RJ	0	12.45	3.19906	high
TCGA_VQ_A91D	1	11.53	2.13139	low
TCGA_CD_8526	0	12.52	2.33383	low
TCGA_CD_8525	0	12.58	3.08851	high
TCGA_BR_8371	1	11.73	2.99702	high
TCGA_CD_8531	0	12.58	1.96546	low
TCGA_IN_A6RS	0	12.58	2.33209	low
TCGA_D7_5578	0	12.65	2.58605	high
TCGA_CD_8524	1	2.27	3.08633	high
TCGA_BR_8588	0	12.78	2.33124	low
TCGA_CD_8535	0	12.81	2.17056	low
TCGA_HU_A4H2	0	12.94	2.63686	high
TCGA_CD_5799	0	13.01	2.85202	high
TCGA_D7_5577	1	12.35	2.48443	low
TCGA_CD_5800	0	13.14	2.29093	low
TCGA_VQ_A8PH	1	12.39	2.59936	high
TCGA_CD_5798	0	13.4	3.14851	high
TCGA_BR_A4J8	0	13.5	2.84452	high
TCGA_IN_AB1X	0	13.5	2.29384	low
TCGA_FP_8211	0	13.57	2.49076	low
TCGA_BR_6457	0	13.67	3.19107	high
TCGA_BR_8369	1	13.76	3.19128	high
TCGA_BR_6455	1	12.65	2.58446	high
TCGA_MX_A666	0	14.03	2.55155	low
TCGA_HU_A4H8	1	11.63	2.21593	low
TCGA_BR_8296	1	12.81	2.87164	high
TCGA_F1_6874	0	14.45	2.52596	low
TCGA_HU_A4HB	1	12.81	2.43034	low
TCGA_D7_A4Z0	0	14.75	2.58588	high
TCGA_3M_AB47	1	12.98	2.52754	low
TCGA_BR_8373	0	14.78	2.49009	low
TCGA_D7_6528	0	15.21	2.2372	low
TCGA_CD_8533	1	7.42	3.06767	high
TCGA_D7_A6F2	0	15.64	2.44751	low
TCGA_IN_AB1V	0	15.74	2.79735	high
TCGA_CG_4305	1	15.01	2.75472	high
TCGA_BR_6453	0	15.93	2.58942	high
TCGA_D7_6815	0	15.97	2.57491	low
TCGA_D7_A4YU	0	16.43	2.58171	high
TCGA_BR_6707	1	13.99	2.41802	low
TCGA_CG_5733	1	14.03	2.42264	low
TCGA_D7_8575	1	14.03	3.40019	high
TCGA_D7_8572	0	16.79	2.76571	high
TCGA_FP_8099	0	17.05	2.93806	high
TCGA_RD_A7C1	1	14.39	3.3471	high
TCGA_VQ_A91N	1	14.39	2.54185	low
TCGA_VQ_AA6D	0	17.12	2.20609	low
TCGA_D7_6526	0	17.18	2.15778	low
TCGA_D7_8574	0	17.18	2.65794	high
TCGA_ZA_A8F6	0	17.25	2.5545	low
TCGA_D7_6524	1	17.84	2.95722	high
TCGA_IN_A6RI	0	18.36	2.13305	low
TCGA_D7_6521	1	6.31	3.49951	high
TCGA_BR_8380	1	15.34	2.80477	high
TCGA_VQ_AA6G	1	15.41	2.75297	high
TCGA_D7_6522	0	18.59	2.82413	high
TCGA_IN_8462	1	8.87	3.11246	high
TCGA_D7_6520	1	1.51	3.3676	high
TCGA_CG_4466	0	18.96	1.72939	low
TCGA_CG_4460	1	16	2.57442	low
TCGA_SW_A7EA	0	19.02	2.50928	low
TCGA_VQ_A8PP	1	16.49	2.77266	high
TCGA_D7_8573	0	19.48	2.24577	low
TCGA_FP_7829	0	19.51	2.0571	low
TCGA_IN_A6RN	0	19.51	2.38793	low
TCGA_B7_A5TI	0	19.55	2.80377	high
TCGA_MX_A5UJ	0	19.71	2.60054	high
TCGA_D7_A74A	0	19.94	2.48709	low
TCGA_VQ_A8E0	1	17.44	3.04283	high
TCGA_VQ_A8E3	1	17.67	3.03948	high
TCGA_KB_A93G	0	20.14	2.96892	high
TCGA_BR_8486	0	20.2	2.20883	low
TCGA_HU_A4GX	0	20.24	2.23967	low
TCGA_VQ_A91Q	1	18.1	3.13831	high
TCGA_BR_7723	1	18.36	2.79113	high
TCGA_D7_6519	1	14.09	3.58891	high
TCGA_D7_8579	0	20.89	2.64091	high
TCGA_BR_6458	1	18.86	2.50501	low
TCGA_HU_8608	1	9.1	2.00477	low
TCGA_D7_8578	1	14.82	3.03625	high
TCGA_BR_8367	1	19.05	2.61387	high
TCGA_HU_A4H6	0	21.16	2.26913	low
TCGA_F1_A448	0	21.25	2.57984	high
TCGA_HU_A4GJ	1	17.97	2.52838	low
TCGA_VQ_A91E	0	21.81	2.26965	low
TCGA_BR_7196	1	11.43	3.01123	high
TCGA_BR_8364	0	22.17	2.6975	high
TCGA_D7_A6F0	0	22.27	2.4712	low
TCGA_FP_7998	0	22.27	2.44636	low
TCGA_HU_8602	0	22.31	1.99338	low
TCGA_HU_A4G8	0	22.67	2.38213	low
TCGA_HU_A4GD	1	13.11	3.44503	high
TCGA_HU_8604	0	22.8	2.0105	low
TCGA_CG_4475	0	22.96	2.3198	low
TCGA_HU_A4H5	0	23.78	2.19854	low
TCGA_HU_A4H4	0	23.82	1.66534	low
TCGA_HU_A4G9	0	24.18	1.69832	low
TCGA_HU_A4G2	0	24.28	2.52786	low
TCGA_HU_8244	0	24.38	1.78622	low
TCGA_D7_8570	0	24.7	2.42263	low
TCGA_BR_8678	0	24.77	2.08317	low
TCGA_HU_A4GF	0	25.79	2.25721	low
TCGA_BR_8677	0	26.71	2.39195	low
TCGA_VQ_A94U	0	26.91	2.41213	low
TCGA_BR_8589	0	27.1	1.94093	low
TCGA_BR_A4IV	1	24.21	3.05502	high
TCGA_VQ_AA6J	0	27.53	2.65849	high
TCGA_BR_8591	0	28.12	2.30519	low
TCGA_BR_A4J5	0	28.32	2.81342	high
TCGA_VQ_AA69	0	28.38	1.92531	low
TCGA_HU_8249	0	28.94	2.38706	low
TCGA_HJ_7597	1	26.12	2.93394	high
TCGA_HU_A4H3	1	15.31	2.21433	low
TCGA_BR_8286	0	29.4	2.85687	high
TCGA_BR_7958	0	29.53	2.43435	low
TCGA_HU_A4GN	1	5.52	2.95325	high
TCGA_CG_4443	0	29.96	2.22143	low
TCGA_HF_A5NB	0	30.49	1.88603	low
TCGA_BR_6802	1	26.51	2.4692	low
TCGA_CG_4477	1	11.99	2.45056	low
TCGA_VQ_A8P8	0	30.95	2.33466	low
TCGA_BR_8361	0	31.08	2.03164	low
TCGA_BR_6803	0	31.18	2.95684	high
TCGA_BR_8372	0	31.24	2.31272	low
TCGA_BR_8680	0	31.93	2.55076	low
TCGA_BR_8081	0	32.23	2.24972	low
TCGA_BR_A4J7	0	32.49	2.9199	high
TCGA_BR_8682	0	32.56	2.56908	low
TCGA_BR_6566	0	32.75	2.40308	low
TCGA_VQ_A91S	0	32.85	2.22606	low
TCGA_BR_7959	0	33.18	2.65729	high
TCGA_HU_A4HD	0	33.38	2.56877	low
TCGA_BR_7715	0	33.61	2.42478	low
TCGA_BR_A44T	1	22.4	2.49202	low
TCGA_BR_6452	0	34.66	2.14289	low
TCGA_BR_7704	0	35.22	2.29958	low
TCGA_RD_A8N9	0	35.58	2.98304	high
TCGA_VQ_A94R	1	33.44	2.69031	high
TCGA_BR_7707	0	35.81	1.9476	low
TCGA_BR_7703	0	36.14	2.60778	high
TCGA_IN_7806	0	36.33	2.36531	low
TCGA_D7_A4YX	0	36.4	2.27965	low
TCGA_KB_A93J	0	36.93	2.37752	low
TCGA_VQ_A8P3	0	37.19	2.18394	low
TCGA_BR_8058	1	2.92	2.79458	high
TCGA_VQ_A8E7	1	34.43	2.5972	high
TCGA_KB_A93H	0	37.61	2.0082	low
TCGA_VQ_A8P2	0	38.11	1.85499	low
TCGA_VQ_AA6A	0	38.9	2.71325	high
TCGA_BR_6563	1	4.86	2.75124	high
TCGA_VQ_A91A	1	4.24	3.14332	high
TCGA_BR_7716	0	39.75	2.74768	high
TCGA_BR_6801	0	40.18	2.75494	high
TCGA_RD_A8N0	0	40.6	2.3968	low
TCGA_VQ_A91V	1	38.9	2.65935	high
TCGA_VQ_A8E2	0	43.33	2.88702	high
TCGA_VQ_A8PC	1	42.28	2.51141	low
TCGA_VQ_AA68	0	43.63	2.10863	low
TCGA_BR_6852	0	44.91	2.42762	low
TCGA_R5_A7O7	0	45.63	3.01268	high
TCGA_CG_4444	0	47.01	2.03714	low
TCGA_VQ_A8DT	1	45.2	2.43354	low
TCGA_HF_7134	0	52.17	2.22167	low
TCGA_CG_4438	0	54.04	2.00811	low
TCGA_VQ_AA6F	1	17.94	2.84956	high
TCGA_VQ_A91Z	1	43.04	2.23818	low
TCGA_FP_8209	1	55.06	2.79587	high
TCGA_VQ_A91K	0	61.17	2.26133	low
TCGA_HF_7133	0	63.01	2.10737	low
TCGA_KB_A6F7	0	63.57	2.48244	low
TCGA_CG_5732	1	64.03	2.38682	low
TCGA_VQ_A8PX	0	64.52	2.16526	low
TCGA_CG_5728	0	65.05	2.21493	low
TCGA_VQ_A92D	0	66.75	2.6276	high
TCGA_RD_A8N4	0	71.32	2.60568	high
TCGA_R5_A7ZI	0	74.47	2.06623	low
TCGA_HF_7132	0	77.23	2.20282	low
TCGA_CG_5723	0	104.99	2.45311	low
TCGA_RD_A8N1	0	115.6	2.40589	low
TCGA_RD_A8N2	0	116.29	2.59839	high
TCGA_RD_A8MV	0	122.21	2.60613	high
