# Supplementary material for: Prognostic Autophagy-Related Model Revealed by Integrating Single-Cell RNA Sequencing Data and Bulk Gene Profiles in Gastric Cancer
Source: Front Cell Dev Biol. 2022 Jan 10;9:729485. doi: 10.3389/fcell.2021.729485 (PMC8785981; doi:10.3389/fcell.2021.729485)
Supplement: Supplementary file 8 [file Table1.XLSX]

## Sheet: TableS1
Table S1. A list of probes with associated coefficients which were generated from the LASSO analysis.
	sel	coef.x
1	ATG4C	-0.1495
2	NEK7	0.0169824
3	CD46	-0.081909
4	MAP1LC3C	0.000541664
5	ATG16L1	-0.0813237
6	FBXL2	0.102044
7	TP63	0.00395886
8	SNCA	0.0651055
9	CDH6	0.0879952
10	SMURF1	0.217165
11	LETM2	0.0181036
12	IFNA4	0.0237994
13	IFNA17	0.0308171
14	IFNA2	0.0069256
15	UBQLN1	-0.0545094
16	TSC1	-0.149736
17	GAL3ST3	0.0149539
18	GABARAPL2	0.0955889
19	ITGA3	9.01958e-06
20	HGS	0.179447
21	MTM1	-0.112611
22	USP9Y	0.0189603
