# Supplementary material for: Prognostic Autophagy-Related Model Revealed by Integrating Single-Cell RNA Sequencing Data and Bulk Gene Profiles in Gastric Cancer
Source: Front Cell Dev Biol. 2022 Jan 10;9:729485. doi: 10.3389/fcell.2021.729485 (PMC8785981; doi:10.3389/fcell.2021.729485)
Supplement: Supplementary file 9 [file Table10.XLSX]

## Sheet: TableS10
Table S10. Summary of marker genes (Fold change>1; adjusted P value<0.05) in CD8+ T cells generated from Zhang et.al's single-cell dataset.
	Names	Scores	log foldchange	p-value	adjusted p-value
0	CCL5	43.0832	7.28721	0	0
1	CD52	40.9532	6.05227	0	0
2	S100A4	40.85	5.10684	0	0
3	TMSB4X	37.8875	1.78715	0	0
4	CD8A	37.7081	11.4534	0	0
5	SRGN	37.3887	4.46878	5.9651e-306	2.09554e-302
6	B2M	35.8819	1.66022	5.85353e-282	1.76258e-278
7	CD7	35.1889	6.44705	2.95256e-271	7.77927e-268
8	CD3D	34.96	6.24753	9.13082e-268	2.13844e-264
9	HLA-B	33.8963	1.68556	7.55691e-252	1.44804e-248
10	BTG1	33.2361	2.75072	3.23997e-242	5.691e-239
11	IL32	32.8811	3.31227	4.09028e-237	6.63191e-234
12	HCST	32.8094	5.7144	4.3283e-236	6.51656e-233
13	CREM	32.3135	4.76529	4.51786e-229	6.3485e-226
14	NKG7	31.9339	6.33579	9.04935e-224	1.05968e-220
15	RPS27	31.61	1.27205	2.68765e-219	2.83252e-216
16	ARHGDIB	31.3605	4.24113	6.99854e-216	7.02454e-213
17	TSC22D3	31.2775	3.3969	9.45252e-215	9.05637e-212
18	HLA-C	30.6441	1.77775	3.16494e-206	2.90046e-203
19	CD8B	29.7956	10.4992	4.45316e-195	3.61014e-192
20	CXCR4	29.5043	5.18016	2.53824e-191	1.98152e-188
21	AC092580.4	29.2975	6.25039	1.11646e-188	8.40452e-186
22	CD3E	29.2616	5.98582	3.20003e-188	2.32587e-185
23	MALAT1	29.1936	1.55184	2.3357e-187	1.64106e-184
24	RPS29	28.6234	1.08791	3.44052e-180	2.26623e-177
26	IFITM2	27.5444	3.76715	5.15895e-167	3.02056e-164
27	SH3BGRL3	27.4999	1.46619	1.7624e-166	1.00399e-163
28	CCL4	27.1053	5.38266	8.53526e-162	4.73437e-159
29	VIM	26.7416	3.07129	1.5457e-157	7.9464e-155
30	PTPRCAP	26.6912	4.62065	5.95347e-157	2.98779e-154
32	RGS1	25.8146	3.65638	6.07597e-147	2.78411e-144
33	GZMB	24.3839	6.18128	2.53551e-131	1.04791e-128
36	CD2	23.894	5.86452	3.53617e-126	1.38028e-123
37	RPL30	23.5504	1.05629	1.245e-122	4.68609e-120
38	ALOX5AP	23.5216	4.85964	2.45108e-122	8.90758e-120
39	CD69	23.3241	4.14512	2.52696e-120	8.87721e-118
40	CST7	23.1373	5.68969	1.95346e-118	6.43359e-116
41	KLRB1	23.1228	5.33983	2.72769e-118	8.71124e-116
42	GZMA	22.9151	5.78901	3.28523e-116	1.01832e-113
43	LEPROTL1	22.8588	3.32129	1.19496e-115	3.65033e-113
45	HLA-A	22.6147	1.21187	3.10655e-113	8.96984e-111
47	ZFP36L2	22.2122	2.30994	2.61588e-109	6.89218e-107
48	CORO1A	22.1072	4.54836	2.6964e-108	7.01663e-106
49	LGALS1	21.9615	2.65277	6.72701e-107	1.70834e-104
50	RUNX3	21.7355	5.65842	9.47823e-105	2.35038e-102
52	PTPRC	21.7293	4.88719	1.08349e-104	2.62503e-102
53	SAMSN1	21.6756	4.86828	3.48562e-104	8.25506e-102
54	ID2	21.474	2.20955	2.7274e-102	6.31738e-100
55	LAPTM5	21.4254	4.53314	7.74396e-102	1.77421e-99
58	TMEM66	20.9241	1.85088	3.23381e-97	6.88507e-95
59	ANXA1	20.902	2.39014	5.13739e-97	1.08286e-94
60	TNFAIP3	20.7504	2.31115	1.21661e-95	2.53898e-93
61	HOPX	20.6726	4.05015	6.10842e-95	1.26229e-92
63	CD3G	20.2602	5.87234	2.88586e-91	5.58057e-89
65	ZFP36	20.0859	1.59046	9.79805e-90	1.84396e-87
69	YPEL5	19.2751	1.95601	8.69708e-83	1.46654e-80
70	SRSF2	18.6849	1.71102	6.56526e-78	1.05636e-75
71	HLA-E	18.6262	1.35614	1.97078e-77	3.14698e-75
73	GAST	18.2023	1.45429	4.95056e-74	7.45342e-72
74	CLEC2B	17.9631	3.93271	3.79324e-72	5.43904e-70
75	LSP1	17.9224	3.2053	7.88552e-72	1.11551e-69
76	NR4A2	17.7816	2.88654	9.81167e-71	1.34292e-68
77	RAC2	17.468	3.67978	2.51171e-68	3.32968e-66
79	SRSF7	17.2683	2.05525	8.14561e-67	1.0281e-64
80	IFITM1	17.165	2.70223	4.85785e-66	5.98794e-64
81	STK17B	17.1517	3.11441	6.10482e-66	7.48125e-64
84	CD37	16.6765	4.22945	1.94132e-62	2.24831e-60
86	CALM1	16.5679	1.03791	1.18912e-61	1.34754e-59
87	CD96	16.3525	5.3976	4.17311e-60	4.55756e-58
92	CTSW	15.8857	5.35837	7.95526e-57	8.02302e-55
94	GZMM	15.8638	5.56628	1.12835e-56	1.12717e-54
95	RGCC	15.6509	3.442	3.27729e-55	3.19809e-53
97	CKLF	15.4855	2.43625	4.34376e-54	4.12422e-52
99	CD99	15.192	1.40748	3.99458e-52	3.59819e-50
101	ACAP1	14.9718	4.51237	1.1226e-50	9.73748e-49
102	LCK	14.8802	5.21627	4.43079e-50	3.76581e-48
103	GZMH	14.7286	5.74446	4.22604e-49	3.4932e-47
104	XCL2	14.6702	6.04569	1.00064e-48	8.17502e-47
105	PPP2R5C	14.4952	2.47819	1.29886e-47	1.04494e-45
106	EMP3	14.3839	2.35845	6.53516e-47	5.1785e-45
108	GPSM3	14.1269	3.37105	2.59304e-45	2.0243e-43
109	RORA	14.005	3.76452	1.45303e-44	1.09382e-42
110	EVL	13.9494	3.69177	3.17445e-44	2.36435e-42
112	ARL4C	13.8227	2.64027	1.86017e-43	1.3567e-41
113	CD48	13.777	4.1737	3.50764e-43	2.54945e-41
114	IL2RG	13.7729	2.57097	3.7118e-43	2.68857e-41
115	REL	13.7617	1.93932	4.32949e-43	3.12524e-41
117	LDLRAD4	13.5493	4.61559	7.99707e-42	5.49063e-40
119	DUSP2	13.5241	3.62324	1.12791e-41	7.6939e-40
120	GPR65	13.5125	4.58836	1.32047e-41	8.97835e-40
122	CD53	13.2054	3.75682	8.16544e-40	5.27948e-38
127	FYN	13.1335	3.75296	2.1153e-39	1.33492e-37
129	KLRC1	13.0273	6.06213	8.55894e-39	5.29048e-37
130	LINC00152	13.0077	2.20478	1.10647e-38	6.79948e-37
131	GMFG	12.936	2.87333	2.8202e-38	1.71309e-36
132	IL7R	12.831	4.87969	1.09918e-37	6.5448e-36
133	CD44	12.7805	1.74202	2.10837e-37	1.24135e-35
134	PNRC1	12.7537	1.64476	2.9734e-37	1.73611e-35
136	GPR183	12.7145	3.49201	4.91217e-37	2.84447e-35
137	SYTL3	12.7109	5.10062	5.14383e-37	2.97046e-35
138	STAT4	12.6702	4.95959	8.64633e-37	4.9256e-35
139	GNG2	12.5366	3.75739	4.70547e-36	2.61005e-34
140	GYPC	12.5115	2.90496	6.45729e-36	3.54445e-34
141	CYTIP	12.4584	2.69832	1.25814e-35	6.8348e-34
142	ANKRD28	12.4323	2.21623	1.74544e-35	9.43343e-34
143	WIPF1	12.3744	3.93367	3.59379e-35	1.92259e-33
150	KMT2E	11.9041	1.81571	1.1273e-32	5.47496e-31
153	FYB	11.8236	4.66367	2.94744e-32	1.39609e-30
154	STK4	11.8219	2.67662	3.00822e-32	1.42169e-30
155	CDC42SE2	11.7601	2.11512	6.26574e-32	2.94141e-30
157	SPRY1	11.7281	2.80451	9.15416e-32	4.26883e-30
158	RP11-347P5.1	11.7052	3.90307	1.19934e-31	5.56823e-30
162	ZNF331	11.3154	2.77268	1.10105e-29	4.76549e-28
163	LAT	11.1857	4.4794	4.78994e-29	2.04792e-27
164	LCP1	11.1327	4.51951	8.69484e-29	3.6654e-27
166	CELF2	11.0242	4.11215	2.92249e-28	1.21499e-26
167	DDIT4	10.909	1.52504	1.04408e-27	4.23212e-26
168	LY6E	10.7563	1.44099	5.53285e-27	2.16768e-25
169	TSPYL2	10.7482	2.83536	6.04006e-27	2.35328e-25
171	IDS	10.6131	1.88519	2.58954e-26	9.83465e-25
172	ITM2A	10.6004	2.78723	2.96761e-26	1.123e-24
173	LTB	10.5752	4.1817	3.88462e-26	1.46476e-24
175	DDX24	10.3538	1.76603	4.02368e-25	1.46986e-23
179	SPOCK2	10.2538	4.45372	1.13747e-24	4.0914e-23
182	RP11-138A9.1	10.192	2.58178	2.15311e-24	7.6403e-23
186	ELF1	9.95241	1.68215	2.46154e-23	8.32815e-22
187	SLC2A3	9.91873	2.45611	3.45129e-23	1.1547e-21
188	FNBP1	9.91632	2.58914	3.5354e-23	1.18097e-21
191	RHOH	9.83404	3.06801	8.03323e-23	2.64435e-21
195	GABARAPL1	9.73886	2.07861	2.05846e-22	6.604e-21
196	IFNG	9.58451	5.33827	9.28944e-22	2.87523e-20
199	PDE4D	9.51963	2.88436	1.73801e-21	5.30157e-20
200	SH2D2A	9.46612	4.64862	2.90438e-21	8.73302e-20
201	TGFB1	9.39229	2.9264	5.87075e-21	1.71628e-19
203	KLRD1	8.94376	5.56631	3.7615e-19	1.02599e-17
204	TUBA1A	8.94357	1.44801	3.76799e-19	1.02612e-17
205	MGAT4A	8.86576	2.41919	7.59819e-19	2.035e-17
206	VAMP2	8.82656	1.13281	1.07941e-18	2.86548e-17
207	ITGA1	8.79959	3.46294	1.37316e-18	3.61794e-17
208	ISG15	8.77688	1.40768	1.68077e-18	4.39e-17
209	PTGER4	8.74762	2.04785	2.17891e-18	5.64909e-17
210	TNFRSF1B	8.72886	3.47044	2.57252e-18	6.61264e-17
211	PIK3R1	8.64578	3.11522	5.34399e-18	1.35385e-16
212	EML4	8.62969	1.91201	6.15196e-18	1.54924e-16
213	LINC-PINT	8.5604	3.02561	1.12474e-17	2.78581e-16
214	ATP1B3	8.4416	1.64731	3.13024e-17	7.53187e-16
215	RARRES3	8.36379	1.34701	6.07355e-17	1.43197e-15
216	TUBA4A	8.34973	1.8004	6.84189e-17	1.60952e-15
217	RGS10	8.32265	2.103	8.60158e-17	2.01449e-15
218	NR3C1	8.30566	2.35383	9.92629e-17	2.31189e-15
219	CNOT6L	8.30255	2.75791	1.01897e-16	2.37062e-15
221	44440	8.29477	3.12786	1.08797e-16	2.52558e-15
222	FXYD5	8.06803	1.11291	7.14418e-16	1.59687e-14
223	PTPN7	8.02198	3.9527	1.04054e-15	2.30384e-14
224	AKNA	8.01441	2.92782	1.10669e-15	2.43749e-14
225	PTPN22	7.95787	4.62806	1.75024e-15	3.83488e-14
226	ITM2C	7.94209	1.39515	1.9881e-15	4.3425e-14
229	NAP1L1	7.82941	1.07895	4.90181e-15	1.04154e-13
230	CD97	7.66541	1.87535	1.7826e-14	3.66572e-13
231	44446	7.63924	1.2391	2.1851e-14	4.47595e-13
232	IL2RB	7.62368	5.21722	2.46544e-14	5.0453e-13
234	LBH	7.58624	2.64722	3.29315e-14	6.69363e-13
235	RP11-138A9.2	7.56217	2.61118	3.96403e-14	7.98793e-13
236	AMICA1	7.55313	3.97596	4.24908e-14	8.53785e-13
237	MSN	7.47595	2.49242	7.66451e-14	1.51835e-12
239	GLIPR2	7.41029	3.13524	1.26021e-13	2.45044e-12
240	44445	7.4073	3.18447	1.289e-13	2.50411e-12
241	ABRACL	7.39243	1.27498	1.44168e-13	2.7853e-12
242	C9orf142	7.36921	1.5099	1.71648e-13	3.30713e-12
244	XCL1	7.32166	5.38052	2.44917e-13	4.67182e-12
245	LIMD2	7.2608	3.01177	3.84799e-13	7.24178e-12
246	SLA2	7.23232	5.44883	4.74807e-13	8.89598e-12
247	PRF1	7.23032	5.71324	4.81844e-13	9.01981e-12
249	TBC1D10C	7.19923	4.15026	6.05522e-13	1.12451e-11
250	CXCR6	7.19766	5.43253	6.12557e-13	1.13557e-11
252	SLA	7.17394	5.07554	7.28714e-13	1.34499e-11
253	GNLY	7.14412	4.61396	9.05712e-13	1.6615e-11
255	ARHGAP9	7.11525	4.64375	1.11711e-12	2.03162e-11
256	EVI2B	7.0799	2.47607	1.44254e-12	2.59657e-11
257	MIR24-2	7.05339	1.67393	1.74613e-12	3.12171e-11
258	RGL4	7.05236	5.47915	1.75906e-12	3.13684e-11
259	PIP4K2A	6.94697	2.99631	3.73222e-12	6.53387e-11
260	BRD9	6.9149	2.45536	4.68191e-12	8.12225e-11
261	C1orf63	6.90686	1.32873	4.95501e-12	8.5819e-11
263	LAG3	6.83161	4.60231	8.39666e-12	1.43424e-10
264	SERPINB9	6.82506	3.14682	8.78856e-12	1.49875e-10
265	USP36	6.80837	2.17698	9.87102e-12	1.67927e-10
266	DOK2	6.76819	4.1681	1.30402e-11	2.19537e-10
267	PRMT10	6.73175	3.22871	1.67631e-11	2.79756e-10
268	ITGA4	6.73056	4.35975	1.69008e-11	2.81608e-10
269	AAK1	6.68662	1.95657	2.28379e-11	3.76076e-10
271	RASSF5	6.62837	3.09548	3.39418e-11	5.52025e-10
272	CLEC2D	6.59619	5.00505	4.21864e-11	6.80341e-10
273	RGS2	6.57997	1.38065	4.70541e-11	7.54799e-10
277	APOBEC3G	6.4728	3.73343	9.62061e-11	1.50656e-09
279	SLC38A1	6.38396	2.36318	1.7257e-10	2.66674e-09
280	HMGB2	6.37885	1.21286	1.7842e-10	2.75109e-09
281	SIT1	6.36285	4.78563	1.98047e-10	3.03596e-09
282	MAP3K8	6.27826	1.83935	3.42378e-10	5.18437e-09
283	AC016831.7	6.19323	2.90165	5.89454e-10	8.79301e-09
285	GLIPR1	6.13226	2.82656	8.66398e-10	1.26907e-08
286	PPP1R18	5.99557	3.10454	2.02778e-09	2.89185e-08
287	PDE4B	5.98864	2.29824	2.11608e-09	3.00963e-08
288	CHST12	5.94972	2.52982	2.68597e-09	3.77555e-08
291	ODF2L	5.78179	2.33098	7.39113e-09	9.98655e-08
292	MATK	5.77821	4.97521	7.54993e-09	1.01946e-07
293	MBNL1	5.77634	1.39817	7.63411e-09	1.02819e-07
295	ICAM3	5.77035	1.7157	7.9108e-09	1.06342e-07
296	CD247	5.76285	4.64606	8.27061e-09	1.10755e-07
297	MYADM	5.75991	1.29586	8.41602e-09	1.1263e-07
298	FMNL1	5.75091	3.64985	8.87649e-09	1.18492e-07
299	ICOS	5.73699	4.9797	9.6376e-09	1.28165e-07
300	PAIP2	5.61306	1.17973	1.98782e-08	2.56893e-07
306	RP11-51J9.5	5.52609	2.40849	3.27441e-08	4.12295e-07
307	SPN	5.51852	4.70844	3.41865e-08	4.28919e-07
308	ITGB2	5.50889	3.35396	3.61093e-08	4.51967e-07
310	CXCR3	5.48494	4.03761	4.13619e-08	5.14959e-07
311	PDCL3	5.4725	1.80864	4.43722e-08	5.50811e-07
312	CMTM3	5.46909	3.88307	4.5236e-08	5.61204e-07
314	EVI2A	5.43289	2.89006	5.54495e-08	6.83088e-07
316	PDCD1	5.4115	5.31431	6.24983e-08	7.6634e-07
317	C9orf78	5.38608	1.4424	7.20098e-08	8.79387e-07
318	CLDND1	5.35574	1.52102	8.52079e-08	1.03101e-06
319	CITED2	5.3556	1.81805	8.52713e-08	1.03118e-06
320	GATA3	5.33041	4.85295	9.79927e-08	1.17893e-06
322	GPR171	5.25585	5.21666	1.47343e-07	1.74575e-06
323	ZNF683	5.24773	5.80369	1.53981e-07	1.81725e-06
325	PARP8	5.18521	2.66315	2.15769e-07	2.51131e-06
326	EMB	5.15165	2.31875	2.58207e-07	2.98219e-06
327	RP11-291B21.2	5.12017	6.24047	3.05266e-07	3.49506e-06
328	SKAP1	5.10555	3.97276	3.29834e-07	3.76204e-06
329	ANXA6	5.09833	2.13918	3.42656e-07	3.90195e-06
330	TERF2IP	5.09525	1.31327	3.48288e-07	3.9618e-06
332	IKZF1	5.04381	4.06628	4.56359e-07	5.11929e-06
334	LYAR	4.97968	2.2644	6.36881e-07	7.04682e-06
335	NCF1	4.90534	2.96419	9.32647e-07	1.00657e-05
336	MIR142	4.88491	3.49372	1.03476e-06	1.11052e-05
337	OXNAD1	4.87731	3.17322	1.07544e-06	1.15009e-05
339	OSTF1	4.83165	1.36516	1.35407e-06	1.42919e-05
340	GRAP2	4.80872	5.037	1.51897e-06	1.58656e-05
341	RNF125	4.79295	2.63658	1.6435e-06	1.7107e-05
343	SH2D1A	4.75622	5.45939	1.97253e-06	2.03211e-05
344	FLNA	4.75536	2.25471	1.98096e-06	2.03881e-05
345	PRKCH	4.74928	3.06822	2.04139e-06	2.09894e-05
346	MYO1G	4.73937	4.52485	2.14382e-06	2.19998e-05
347	LPXN	4.73201	2.86168	2.22307e-06	2.27465e-05
348	PSTPIP1	4.72178	4.88894	2.33794e-06	2.38524e-05
349	RAB8B	4.71949	2.26984	2.36432e-06	2.4075e-05
350	IFI16	4.69415	1.57751	2.6772e-06	2.70647e-05
352	HCLS1	4.63928	2.76257	3.49624e-06	3.47776e-05
355	AUTS2	4.60129	3.47106	4.19879e-06	4.12598e-05
357	DHX36	4.53824	1.26046	5.67255e-06	5.48196e-05
358	RHOG	4.50624	1.48478	6.5985e-06	6.32196e-05
359	ARID4B	4.49716	1.26207	6.88673e-06	6.57719e-05
360	UCP2	4.45722	1.28125	8.303e-06	7.82696e-05
361	LITAF	4.45642	1.10743	8.3341e-06	7.85276e-05
362	ARHGAP15	4.4498	3.4946	8.59497e-06	8.0769e-05
363	BIN2	4.43334	3.48186	9.27834e-06	8.69968e-05
364	ZAP70	4.38801	4.68773	1.14394e-05	0.000106173
366	CD6	4.35369	4.31895	1.33865e-05	0.000123268
367	C4orf48	4.32872	1.88731	1.49979e-05	0.000137089
368	ZEB2	4.31927	2.84692	1.56547e-05	0.000142844
370	SYNGR1	4.2999	2.59766	1.70873e-05	0.00015511
371	ELOVL5	4.27874	2.1714	1.87958e-05	0.000169742
373	DFNB31	4.27087	3.62398	1.94712e-05	0.000175391
375	XIST	4.23554	1.13687	2.27999e-05	0.000203375
376	RNF166	4.22318	3.10885	2.40874e-05	0.000214406
378	ABI3	4.21502	2.80243	2.4976e-05	0.000221567
379	HOXB2	4.19716	2.81186	2.70286e-05	0.000238571
380	HNRNPUL1	4.17967	1.14678	2.9193e-05	0.00025703
381	SNHG15	4.17924	1.63486	2.92487e-05	0.000257198
382	SRRT	4.15534	1.91451	3.24806e-05	0.000284314
383	RP11-640M9.1	4.14625	2.7129	3.37969e-05	0.000294734
384	FAM129A	4.14565	2.75376	3.38846e-05	0.000295376
385	PRPF38B	4.13358	1.07101	3.57149e-05	0.000309922
386	SOCS1	4.12796	3.00278	3.65989e-05	0.00031694
388	CMTM7	4.10766	2.32296	3.9968e-05	0.000344559
390	FAM46C	4.06078	1.39645	4.89096e-05	0.0004167
392	WAS	4.05105	3.43961	5.09883e-05	0.00043336
393	TAGAP	4.0297	2.7521	5.58473e-05	0.000471615
394	PRNP	4.00699	1.35004	6.14973e-05	0.000514177
395	FGFR1OP2	3.99115	1.3946	6.57529e-05	0.000548019
397	PDE3B	3.97838	4.4321	6.9385e-05	0.000575107
398	RNF213	3.97443	1.11742	7.05487e-05	0.000584522
401	TIGIT	3.91663	4.89444	8.97963e-05	0.00073306
403	TTC39C	3.89645	2.87207	9.76146e-05	0.000792317
404	BCL11B	3.88257	2.77616	0.000103359	0.000834396
405	CYFIP2	3.82587	3.16499	0.00013031	0.0010357
406	NR4A3	3.82134	2.31735	0.000132727	0.00105372
408	ITK	3.76291	5.47979	0.000167947	0.00131268
410	PIK3IP1	3.76088	2.48236	0.000169316	0.00132278
412	APBB1IP	3.74422	4.15513	0.000180956	0.00140641
414	ARID5A	3.73149	1.59916	0.000190354	0.00147402
415	PREX1	3.72949	3.6041	0.000191867	0.0014841
417	ETS1	3.59464	1.36316	0.000324843	0.00241518
418	HLA-DPA1	3.59278	1.10323	0.000327172	0.00242943
419	HERPUD2	3.58893	1.72403	0.000332038	0.0024626
420	G3BP2	3.54182	1.00841	0.000397372	0.0028972
421	P2RY10	3.52042	3.57576	0.000430871	0.00312307
423	PER1	3.49892	1.58341	0.000467139	0.00336628
424	SELPLG	3.47022	3.57077	0.000520033	0.00371568
425	ITGB7	3.45836	2.53839	0.000543469	0.00386479
426	ITGAL	3.45277	4.49904	0.000554869	0.00393656
427	AP000783.1	3.38783	5.49551	0.000704475	0.00492665
428	IRF4	3.38245	3.13132	0.000718436	0.00501597
429	CDKN1B	3.37184	1.73001	0.000746685	0.00519255
430	GIMAP7	3.35814	2.49149	0.000784695	0.00543893
431	PELO	3.34754	1.49245	0.000815316	0.00563266
432	RP11-489E7.4	3.3271	3.85599	0.000877543	0.00601915
433	APOBEC3C	3.32592	1.82087	0.000881275	0.00604082
434	ISCA1	3.31897	1.25813	0.0009035	0.00617309
435	PBX4	3.28912	3.22048	0.00100502	0.00680056
436	ANKRD44	3.27339	2.96383	0.00106266	0.00716283
437	PARP10	3.27331	2.0734	0.00106297	0.00716283
439	C16orf54	3.26069	2.53923	0.0011114	0.00746531
440	EPC1	3.25334	1.00742	0.00114055	0.00763434
442	GYG1	3.22737	1.67029	0.00124932	0.00830698
443	ARHGAP30	3.19306	3.2593	0.00140773	0.00921784
444	PTPN4	3.1782	2.54974	0.00148195	0.00966774
446	CHD1	3.15824	1.33207	0.00158726	0.0102879
447	HLA-F	3.15244	1.12741	0.00161913	0.0104719
448	RCAN3	3.14491	1.35574	0.0016614	0.0107157
449	IL12RB1	3.13531	4.0711	0.00171671	0.0110336
450	CBLB	3.12888	1.59853	0.00175475	0.011249
454	MTFP1	3.1025	1.6428	0.00191896	0.0121904
456	SP140	3.08001	3.98144	0.00206997	0.013033
457	FAM49B	3.07972	1.10225	0.00207198	0.0130368
460	RGS19	3.00331	2.63044	0.00267063	0.0163781
461	CCND3	2.9829	1.4251	0.00285528	0.0173678
462	PRKX	2.96616	2.93293	0.00301546	0.0182381
464	PARD6G	2.96203	4.94387	0.00305616	0.0184538
465	BCL2A1	2.95559	2.50164	0.00312072	0.0187938
466	CDC42SE1	2.95357	1.14016	0.00314124	0.0189013
467	A1BG	2.93019	1.58448	0.00338755	0.0202156
469	CRTAM	2.88113	5.64282	0.00396247	0.023369
470	HMHA1	2.8762	2.6085	0.00402494	0.0237109
471	PPP1R16B	2.87434	4.00384	0.00404869	0.0238308
473	AC002331.1	2.85564	6.31427	0.00429508	0.0251268
475	OFD1	2.84952	1.2065	0.00437851	0.0255369
476	SLC7A5	2.84182	1.62985	0.0044857	0.0261331
477	FLT3LG	2.82048	2.71981	0.00479526	0.027684
478	GNAI2	2.8182	1.24164	0.00482935	0.027858
480	BUB3	2.81326	1.0064	0.00490412	0.0282429
481	IL10RA	2.78495	2.58476	0.00535354	0.0306303
482	CNN2	2.77813	1.29535	0.0054673	0.0312218
483	TRAF3IP3	2.74973	3.08079	0.00596452	0.0337413
484	CDC42EP3	2.73425	1.59075	0.00625221	0.0352175
485	RASGRP1	2.73085	2.78663	0.00631708	0.0355545
486	PARVG	2.72202	4.01234	0.00648841	0.0364312
487	ATP8A1	2.71813	2.03975	0.00656515	0.036813
488	TMIGD2	2.71415	3.98832	0.00664469	0.0372293
490	CORO7	2.69618	1.67174	0.00701406	0.039091
491	PYHIN1	2.68899	4.84951	0.00716686	0.0398268
492	GIMAP5	2.68748	2.53699	0.00719942	0.0399761
493	FASLG	2.67751	5.59055	0.00741718	0.0410447
494	AAED1	2.67534	1.64387	0.00746537	0.0412897
495	SMCHD1	2.66935	1.32753	0.00759989	0.0419566
496	MPZL3	2.65658	1.75239	0.00789376	0.0434538
498	RALGAPA1	2.64214	1.59269	0.0082383	0.0450914
499	PBXIP1	2.64141	1.3457	0.00825627	0.045178
500	C1orf56	2.64038	1.53632	0.00828121	0.0452792
501	CCL4L2	2.63313	3.8564	0.00846031	0.0461986
502	TNFSF14	2.63299	5.06202	0.00846373	0.0462053
503	KLRC2	2.62635	4.87122	0.00863054	0.0470064
505	PDE7A	2.61231	2.07732	0.00899334	0.0487772
506	MYO1F	2.60809	2.91577	0.00910494	0.0492972
507	RP11-277L2.4	2.60776	4.46871	0.00911374	0.0493195
508	THEMIS	2.60707	5.44252	0.009132	0.0493803
509	ARHGEF1	2.60581	1.35752	0.0091658	0.0495503
