# Supplementary material for: Prognostic Autophagy-Related Model Revealed by Integrating Single-Cell RNA Sequencing Data and Bulk Gene Profiles in Gastric Cancer
Source: Front Cell Dev Biol. 2022 Jan 10;9:729485. doi: 10.3389/fcell.2021.729485 (PMC8785981; doi:10.3389/fcell.2021.729485)
Supplement: Supplementary file 10 [file Table5.XLSX]

## Sheet: TableS5
Table S5. Clinical characteristics of TCGA cohort (n=255).
Subject	GRADE	AGE	GENDER	OS_STATUS	OS_MONTHS	DFS_STATUS	DFS_MONTHS	AJCC_PATHOLOGIC_TUMOR_STAGE	stage_txl	stage	LYMPH_NODE_EXAMINED_COUNT	AJCC_TUMOR_PATHOLOGIC_PT	AJCC_NODES_PATHOLOGIC_PN	AJCC_METASTASIS_PATHOLOGIC_PM	VITAL_STATUS	DAYS_TO_LAST_FOLLOWUP	PRIMARY_SITE	Score	Quart
TCGA_FP_A9TM	G2	77	MALE	0	6.21	0	6.21	Discrepancy	NA	NA	26	T1b	N1	M0	0	189	Gastroesophageal Junction	2.54787	low
TCGA_CD_5804	G2	90	MALE	0	12.09	0	12.09	Discrepancy	NA	NA	NA	T3	N1	M0	0	0	Antrum_or_Distal	3.0293	high
TCGA_IN_A6RL	G2	84	MALE	1	13.34	1	10.09	Discrepancy	NA	NA	29	T2	N1	M0	1	158	Gastroesophageal Junction	2.92472	high
TCGA_D7_6521	G3	65	MALE	0	18.53	1	6.31	Discrepancy	NA	NA	17	T2b	N2	M0	0	249	Fundus_or_Body	3.49951	high
TCGA_D7_6519	G3	64	FEMALE	0	20.53	1	14.09	Discrepancy	NA	NA	16	T2	N1	M0	0	476	Cardia_or_Proximal	3.58891	high
TCGA_VQ_A94R	G2	63	MALE	1	42.51	1	33.44	Discrepancy	NA	NA	32	T4a	N2	M0	1	NA	Antrum_or_Distal	2.69031	high
TCGA_IN_A6RI	G2	45	MALE	0	18.36	0	18.36	Stage I	Stage I	1	13	T1b	N0	M0	0	559	Gastroesophageal Junction	2.13305	low
TCGA_IN_A6RO	G2	70	MALE	1	NA	1	5.06	Stage IA	Stage I	1	22	T1b	N0	M0	1	NA	Gastroesophageal Junction	2.33575	low
TCGA_HU_A4GH	G2	75	MALE	0	11.76	0	11.76	Stage IA	Stage I	1	39	T1b	N0	M0	0	358	Fundus_or_Body	2.62912	high
TCGA_IN_A6RJ	G3	64	MALE	0	12.45	0	12.45	Stage IA	Stage I	1	24	T1b	N0	M0	0	163	Gastroesophageal Junction	3.19906	high
TCGA_IN_A6RS	G2	76	MALE	0	12.58	0	12.58	Stage IA	Stage I	1	27	T1b	N0	M0	0	209	Gastroesophageal Junction	2.33209	low
TCGA_IN_AB1V	G2	63	MALE	0	15.74	0	15.74	Stage IA	Stage I	1	39	T1b	N0	M0	0	238	Gastroesophageal Junction	2.79735	high
TCGA_BR_8486	G2	90	FEMALE	0	20.2	0	20.2	Stage IA	Stage I	1	5	T1b	N0	M0	0	30	Fundus_or_Body	2.20883	low
TCGA_HU_A4G9	G2	67	FEMALE	0	24.18	0	24.18	Stage IA	Stage I	1	42	T1a	N0	M0	0	463	Fundus_or_Body	1.69832	low
TCGA_HU_8244	G1	77	FEMALE	0	24.38	0	24.38	Stage IA	Stage I	1	32	T1a	N0	M0	0	434	Fundus_or_Body	1.78622	low
TCGA_CG_4443	G2	68	MALE	0	29.96	0	29.96	Stage IA	Stage I	1	30	T1	N0	M0	0	912	Fundus_or_Body	2.22143	low
TCGA_BR_7703	G2	81	MALE	0	36.14	0	36.14	Stage IA	Stage I	1	4	T1b	N0	M0	0	14	Fundus_or_Body	2.60778	high
TCGA_HF_7134	G2	NA	MALE	0	52.17	0	52.17	Stage IA	Stage I	1	25	T1	N0	M0	0	NA	Fundus_or_Body	2.22167	low
TCGA_VQ_A8PX	G2	51	MALE	0	64.52	0	64.52	Stage IA	Stage I	1	24	T1	N0	M0	0	1597	Other (please specify)	2.16526	low
TCGA_CG_5725	G3	72	MALE	1	15.01	1	5.03	Stage IB	Stage I	1	23	T2	N0	M0	1	NA	Cardia_or_Proximal	3.34087	high
TCGA_CG_4436	G2	57	MALE	0	7.98	0	7.98	Stage IB	Stage I	1	58	T2	N0	M0	0	243	Stomach (NOS)	1.48418	low
TCGA_BR_6710	G2	41	MALE	0	8.97	0	8.97	Stage IB	Stage I	1	15	T2	N0	M0	0	21	Gastroesophageal Junction	2.58423	high
TCGA_B7_5818	G3	62	MALE	0	11.7	0	11.7	Stage IB	Stage I	1	NA	T2	N0	M0	0	3	Fundus_or_Body	2.74926	high
TCGA_VQ_A8DV	G2	48	MALE	1	13.24	1	9.46	Stage IB	Stage I	1	16	T2	N0	M0	1	NA	Antrum_or_Distal	3.32471	high
TCGA_D7_6822	G2	77	MALE	0	12.32	0	12.32	Stage IB	Stage I	1	7	T2	N0	M0	0	131	Fundus_or_Body	2.06538	low
TCGA_HU_A4H8	G2	77	MALE	0	14.06	1	11.63	Stage IB	Stage I	1	62	T1b	N1	M0	0	270	Antrum_or_Distal	2.21593	low
TCGA_F1_6874	G3	79	MALE	0	14.45	0	14.45	Stage IB	Stage I	1	38	T2	N0	M0	0	62	Cardia_or_Proximal	2.52596	low
TCGA_D7_6528	G2	70	FEMALE	0	15.21	0	15.21	Stage IB	Stage I	1	26	T2	N0	M0	0	51	Fundus_or_Body	2.2372	low
TCGA_D7_A6F2	G3	62	MALE	0	15.64	0	15.64	Stage IB	Stage I	1	10	T2	N0	M0	0	476	Fundus_or_Body	2.44751	low
TCGA_RD_A7C1	G3	82	MALE	1	16.66	1	14.39	Stage IB	Stage I	1	23	T2	N0	M0	1	NA	Fundus_or_Body	3.3471	high
TCGA_ZA_A8F6	G2	71	MALE	0	17.25	0	17.25	Stage IB	Stage I	1	7	T2	N0	MX	0	128	Antrum_or_Distal	2.5545	low
TCGA_D7_6522	G3	58	MALE	0	18.59	0	18.59	Stage IB	Stage I	1	11	T2	N0	M0	0	210	Antrum_or_Distal	2.82413	high
TCGA_CG_4466	G2	81	FEMALE	0	18.96	0	18.96	Stage IB	Stage I	1	13	T2a	N0	M0	0	577	Cardia_or_Proximal	1.72939	low
TCGA_SW_A7EA	GX	61	FEMALE	0	19.02	0	19.02	Stage IB	Stage I	1	11	T2	N0	M0	0	13	Antrum_or_Distal	2.50928	low
TCGA_KB_A93G	G1	68	MALE	0	20.14	0	20.14	Stage IB	Stage I	1	32	T2	N0	M0	0	432	Gastroesophageal Junction	2.96892	high
TCGA_D7_8578	G2	72	MALE	0	21.12	1	14.82	Stage IB	Stage I	1	3	T2	N0	M0	0	160	Antrum_or_Distal	3.03625	high
TCGA_D7_A6F0	G3	79	FEMALE	0	22.27	0	22.27	Stage IB	Stage I	1	17	T2	N0	M0	0	90	Cardia_or_Proximal	2.4712	low
TCGA_HU_A4H5	GX	71	MALE	0	23.78	0	23.78	Stage IB	Stage I	1	73	T2	N0	M0	0	374	Fundus_or_Body	2.19854	low
TCGA_BR_8678	G2	76	MALE	0	24.77	0	24.77	Stage IB	Stage I	1	12	T2	N0	M0	0	5	Fundus_or_Body	2.08317	low
TCGA_HJ_7597	G3	71	FEMALE	1	26.45	1	26.12	Stage IB	Stage I	1	37	T2b	N0	MX	1	NA	Fundus_or_Body	2.93394	high
TCGA_CG_4477	G3	58	FEMALE	0	30.95	1	11.99	Stage IB	Stage I	1	17	T2a	N0	M0	0	31	Cardia_or_Proximal	2.45056	low
TCGA_BR_7707	G3	69	FEMALE	0	35.81	0	35.81	Stage IB	Stage I	1	2	T2	N0	M0	0	4	Fundus_or_Body	1.9476	low
TCGA_FP_8209	G3	49	MALE	1	59.49	1	55.06	Stage IB	Stage I	1	5	T2a	N0	M0	1	NA	Antrum_or_Distal	2.79587	high
TCGA_KB_A6F7	G3	54	FEMALE	0	63.57	0	63.57	Stage IB	Stage I	1	30	T1	N1	M0	0	1572	Fundus_or_Body	2.48244	low
TCGA_CG_5728	G3	88	FEMALE	0	65.05	0	65.05	Stage IB	Stage I	1	36	T2	N0	M0	0	1980	Antrum_or_Distal	2.21493	low
TCGA_VQ_A92D	G2	67	MALE	0	66.75	0	66.75	Stage IB	Stage I	1	28	T2b	N0	M0	0	1683	Cardia_or_Proximal	2.6276	high
TCGA_RD_A8N2	G3	59	FEMALE	0	116.29	0	116.29	Stage IB	Stage I	1	23	T2	N0	M0	0	3540	Antrum_or_Distal	2.59839	high
TCGA_D7_6527	G2	62	MALE	1	10.25	1	2.46	Stage II	Stage II	2	14	T2	N1	M0	1	126	Cardia_or_Proximal	2.79282	high
TCGA_CG_5717	G3	58	MALE	1	6.96	1	3.94	Stage II	Stage II	2	26	T2b	N1	M0	1	NA	Cardia_or_Proximal	2.9687	high
TCGA_CD_8527	G2	72	FEMALE	1	7.16	1	5.22	Stage II	Stage II	2	2	T2	N1	M0	1	2	Antrum_or_Distal	3.30014	high
TCGA_CG_4437	G2	83	MALE	0	8.05	0	8.05	Stage II	Stage II	2	29	T2	N1	M0	0	245	Cardia_or_Proximal	2.59791	high
TCGA_BR_7197	GX	69	MALE	0	9.2	0	9.2	Stage II	Stage II	2	15	T3	N0	M0	0	46	Antrum_or_Distal	2.52809	low
TCGA_CD_8532	G2	52	MALE	1	11.63	1	9.26	Stage II	Stage II	2	NA	T3	N0	M0	1	3	Cardia_or_Proximal	2.70535	high
TCGA_CD_8534	G3	41	MALE	0	12.06	1	6.6	Stage II	Stage II	2	NA	T3	N0	M0	0	0	Antrum_or_Distal	3.07704	high
TCGA_CD_5803	G3	78	FEMALE	1	11.2	1	9.86	Stage II	Stage II	2	NA	T3	N0	M0	1	2	Antrum_or_Distal	2.9237	high
TCGA_CD_5813	G3	60	MALE	1	12.39	1	10.35	Stage II	Stage II	2	NA	T3	N0	M0	1	12	Fundus_or_Body	3.02481	high
TCGA_CD_8530	G3	51	MALE	0	12.39	0	12.39	Stage II	Stage II	2	NA	T3	N0	M0	0	5	Fundus_or_Body	3.02656	high
TCGA_CD_8524	G3	61	FEMALE	0	12.75	1	2.27	Stage II	Stage II	2	NA	T3	N0	M0	0	2	Antrum_or_Distal	3.08633	high
TCGA_CD_5799	G3	45	MALE	0	13.01	0	13.01	Stage II	Stage II	2	NA	T2	N1	M0	0	21	Antrum_or_Distal	2.85202	high
TCGA_CD_5800	G1	51	FEMALE	0	13.14	0	13.14	Stage II	Stage II	2	3	T3	N0	M0	0	11	Antrum_or_Distal	2.29093	low
TCGA_CD_5798	G2	82	MALE	0	13.4	0	13.4	Stage II	Stage II	2	NA	T3	N0	M0	0	25	Antrum_or_Distal	3.14851	high
TCGA_CD_8533	G3	48	MALE	0	15.37	1	7.42	Stage II	Stage II	2	NA	T3	N0	M0	0	4	Antrum_or_Distal	3.06767	high
TCGA_CG_4305	G3	69	MALE	0	15.93	1	15.01	Stage II	Stage II	2	41	T2a	N1	M0	0	485	Antrum_or_Distal	2.75472	high
TCGA_D7_6524	G3	53	MALE	0	17.84	1	17.84	Stage II	Stage II	2	16	T2	N1	M0	0	21	Antrum_or_Distal	2.95722	high
TCGA_BR_8286	G3	49	MALE	0	29.4	0	29.4	Stage II	Stage II	2	5	T3	N0	M0	0	13	Antrum_or_Distal	2.85687	high
TCGA_BR_7704	G3	69	FEMALE	0	35.22	0	35.22	Stage II	Stage II	2	3	T3	N0	M0	0	38	Fundus_or_Body	2.29958	low
TCGA_RD_A8N9	G3	63	FEMALE	0	35.58	0	35.58	Stage II	Stage II	2	4	T2	N1	M0	0	1083	Gastroesophageal Junction	2.98304	high
TCGA_KB_A93J	G3	78	MALE	0	36.93	0	36.93	Stage II	Stage II	2	35	T2b	N1	M0	0	1124	Other (please specify)	2.37752	low
TCGA_HF_7132	G2	NA	MALE	0	77.23	0	77.23	Stage II	Stage II	2	8	T2b	N1	M0	0	NA	Antrum_or_Distal	2.20282	low
TCGA_CG_5723	G3	83	MALE	0	104.99	0	104.99	Stage II	Stage II	2	31	T2	N1	M0	0	2131	Cardia_or_Proximal	2.45311	low
TCGA_CD_A4MG	G3	76	MALE	1	6.57	1	2.43	Stage IIA	Stage II	2	NA	T3	N0	M0	1	2	Cardia_or_Proximal	2.54242	low
TCGA_CD_A486	G2	68	MALE	1	6.31	1	2.6	Stage IIA	Stage II	2	NA	T3	N0	M0	1	2	Cardia_or_Proximal	2.88141	high
TCGA_HU_A4GT	G3	71	FEMALE	0	6.5	0	6.5	Stage IIA	Stage II	2	81	T3	N0	M0	0	198	Antrum_or_Distal	1.88324	low
TCGA_HU_A4GP	G2	62	FEMALE	0	8.97	0	8.97	Stage IIA	Stage II	2	63	T2	N1	M0	0	273	Antrum_or_Distal	2.40216	low
TCGA_MX_A663	G3	66	MALE	1	9.86	1	7.16	Stage IIA	Stage II	2	10	T3	N0	M0	1	131	Stomach (NOS)	3.06178	high
TCGA_F1_A72C	G2	68	MALE	0	11.37	1	11.27	Stage IIA	Stage II	2	13	T3	N0	M0	0	247	Antrum_or_Distal	3.50341	high
TCGA_CD_A489	G3	58	MALE	1	11.3	1	9.1	Stage IIA	Stage II	2	NA	T3	N0	M0	1	4	Antrum_or_Distal	3.05365	high
TCGA_CD_A4MH	G2	86	FEMALE	0	12.19	0	12.19	Stage IIA	Stage II	2	NA	T3	N0	M0	0	3	Antrum_or_Distal	2.36781	low
TCGA_CD_A48A	G2	57	MALE	0	12.42	0	12.42	Stage IIA	Stage II	2	NA	T3	N0	M0	0	4	Cardia_or_Proximal	2.9355	high
TCGA_IN_AB1X	G3	78	FEMALE	0	13.5	0	13.5	Stage IIA	Stage II	2	42	T3	N0	M0	0	190	Gastroesophageal Junction	2.29384	low
TCGA_BR_6457	G3	69	MALE	0	13.67	0	13.67	Stage IIA	Stage II	2	15	T3	N0	M0	0	41	Fundus_or_Body	3.19107	high
TCGA_MX_A666	G2	61	MALE	0	14.03	0	14.03	Stage IIA	Stage II	2	NA	T2	NX	MX	0	70	Other (please specify)	2.55155	low
TCGA_BR_6453	G3	54	MALE	0	15.93	0	15.93	Stage IIA	Stage II	2	2	T2	N1	M0	0	0	Fundus_or_Body	2.58942	high
TCGA_BR_6707	G3	75	MALE	1	19.88	1	13.99	Stage IIA	Stage II	2	15	T3	N0	M0	1	30	Fundus_or_Body	2.41802	low
TCGA_FP_8099	G2	79	MALE	0	17.05	0	17.05	Stage IIA	Stage II	2	13	T3	N0	MX	0	34	Gastroesophageal Junction	2.93806	high
TCGA_VQ_AA6G	G2	68	MALE	1	26.02	1	15.41	Stage IIA	Stage II	2	19	T3	N0	M0	1	NA	Cardia_or_Proximal	2.75297	high
TCGA_D7_8573	G3	57	MALE	0	19.48	0	19.48	Stage IIA	Stage II	2	20	T3	N0	M0	0	119	Fundus_or_Body	2.24577	low
TCGA_IN_A6RN	G2	72	FEMALE	0	19.51	0	19.51	Stage IIA	Stage II	2	30	T1b	N2	M0	0	398	Gastroesophageal Junction	2.38793	low
TCGA_VQ_A8E3	G3	79	MALE	1	21.71	1	17.67	Stage IIA	Stage II	2	20	T3	N0	M0	1	NA	Antrum_or_Distal	3.03948	high
TCGA_HU_8604	G2	82	FEMALE	0	22.8	0	22.8	Stage IIA	Stage II	2	27	T3	N0	M0	0	368	Antrum_or_Distal	2.0105	low
TCGA_HU_A4GF	G2	69	MALE	0	25.79	0	25.79	Stage IIA	Stage II	2	81	T3	N0	M0	0	519	Antrum_or_Distal	2.25721	low
TCGA_HU_A4GN	G2	61	MALE	0	29.96	1	5.52	Stage IIA	Stage II	2	47	T2	N1	M0	0	640	Antrum_or_Distal	2.95325	high
TCGA_BR_6803	G3	54	FEMALE	0	31.18	0	31.18	Stage IIA	Stage II	2	5	T3	N0	M0	0	20	Fundus_or_Body	2.95684	high
TCGA_BR_6566	G3	64	FEMALE	0	32.75	0	32.75	Stage IIA	Stage II	2	3	T3	N0	M0	0	19	Fundus_or_Body	2.40308	low
TCGA_BR_7715	G2	65	MALE	0	33.61	0	33.61	Stage IIA	Stage II	2	9	T3	N0	M0	0	32	Fundus_or_Body	2.42478	low
TCGA_BR_A44T	G3	53	FEMALE	0	34.1	1	22.4	Stage IIA	Stage II	2	10	T3	N0	M0	0	13	Cardia_or_Proximal	2.49202	low
TCGA_BR_6452	G3	78	FEMALE	0	34.66	0	34.66	Stage IIA	Stage II	2	5	T3	N0	M0	0	29	Fundus_or_Body	2.14289	low
TCGA_BR_6801	G2	70	MALE	0	40.18	0	40.18	Stage IIA	Stage II	2	8	T3	N0	M0	0	35	Fundus_or_Body	2.75494	high
TCGA_BR_6852	G3	64	FEMALE	0	44.91	0	44.91	Stage IIA	Stage II	2	15	T3	N0	M0	0	8	Gastroesophageal Junction	2.42762	low
TCGA_BR_7901	G2	74	MALE	1	3.45	1	2.99	Stage IIB	Stage II	2	15	T3	N1	M0	1	29	Gastroesophageal Junction	3.29512	high
TCGA_HU_A4GU	G3	73	MALE	0	6.57	0	6.57	Stage IIB	Stage II	2	48	T3	N1	M0	0	190	Antrum_or_Distal	1.52332	low
TCGA_BR_8381	G3	51	MALE	0	7.36	0	7.36	Stage IIB	Stage II	2	15	T3	N1	M0	0	8	Fundus_or_Body	2.80091	high
TCGA_B7_A5TN	G2	60	MALE	0	9.43	0	9.43	Stage IIB	Stage II	2	NA	T4a	NX	M0	0	166	Fundus_or_Body	3.38376	high
TCGA_IN_A7NT	G3	73	FEMALE	0	10.61	0	10.61	Stage IIB	Stage II	2	35	T3	N1	M0	0	169	Gastroesophageal Junction	2.95848	high
TCGA_CD_A48C	G3	79	FEMALE	1	11.6	1	7.56	Stage IIB	Stage II	2	NA	T3	N1	M0	1	4	Antrum_or_Distal	3.03822	high
TCGA_B7_A5TJ	G1	74	MALE	0	11.01	0	11.01	Stage IIB	Stage II	2	NA	T4a	NX	M0	0	25	Fundus_or_Body	2.25167	low
TCGA_VQ_A8PO	G3	74	MALE	1	9.26	1	8.41	Stage IIB	Stage II	2	26	T4a	N0	M0	1	NA	Antrum_or_Distal	2.1985	low
TCGA_D7_A6EV	G3	71	FEMALE	0	11.24	0	11.24	Stage IIB	Stage II	2	17	T2	N2	M0	0	342	Antrum_or_Distal	3.06163	high
TCGA_CD_A487	G3	51	MALE	0	12.29	0	12.29	Stage IIB	Stage II	2	2	T3	N1	M0	0	4	Antrum_or_Distal	2.52734	low
TCGA_BR_8588	G3	55	FEMALE	0	12.78	0	12.78	Stage IIB	Stage II	2	6	T4a	N0	M0	0	23	Fundus_or_Body	2.33124	low
TCGA_FP_8211	G2	62	MALE	0	13.57	0	13.57	Stage IIB	Stage II	2	7	T3	N1	MX	0	86	Cardia_or_Proximal	2.49076	low
TCGA_BR_6455	G3	59	MALE	1	13.86	1	12.65	Stage IIB	Stage II	2	19	T3	N1	M0	1	43	Fundus_or_Body	2.58446	high
TCGA_HU_A4HB	G3	68	MALE	1	15.67	1	12.81	Stage IIB	Stage II	2	43	T2	N2	M0	1	268	Antrum_or_Distal	2.43034	low
TCGA_D7_A4Z0	G3	60	FEMALE	0	14.75	0	14.75	Stage IIB	Stage II	2	10	T2	N2	M0	0	148	Antrum_or_Distal	2.58588	high
TCGA_D7_6815	G2	70	FEMALE	0	15.97	0	15.97	Stage IIB	Stage II	2	19	T2	N2	M0	0	111	Fundus_or_Body	2.57491	low
TCGA_D7_8572	G2	57	MALE	0	16.79	0	16.79	Stage IIB	Stage II	2	10	T2	N2	M0	0	26	Fundus_or_Body	2.76571	high
TCGA_IN_8462	G2	80	MALE	0	18.79	1	8.87	Stage IIB	Stage II	2	6	T2	N1	M0	0	319	Gastroesophageal Junction	3.11246	high
TCGA_FP_7829	G2	69	MALE	0	19.51	0	19.51	Stage IIB	Stage II	2	17	T3	N1	M0	0	6	Gastroesophageal Junction	2.0571	low
TCGA_D7_8579	G2	66	FEMALE	0	20.89	0	20.89	Stage IIB	Stage II	2	14	T2	N2	M0	0	146	Antrum_or_Distal	2.64091	high
TCGA_BR_6458	G3	57	FEMALE	1	19.32	1	18.86	Stage IIB	Stage II	2	15	T3	N1	M0	1	41	Fundus_or_Body	2.50501	low
TCGA_HU_8602	G3	58	FEMALE	0	22.31	0	22.31	Stage IIB	Stage II	2	61	T4a	N0	M0	0	347	Antrum_or_Distal	1.99338	low
TCGA_HU_A4G8	G3	71	FEMALE	0	22.67	0	22.67	Stage IIB	Stage II	2	64	T3	N1	M0	0	360	Antrum_or_Distal	2.38213	low
TCGA_HU_A4GD	G3	56	MALE	0	22.73	1	13.11	Stage IIB	Stage II	2	40	T3	N1	M0	0	429	Antrum_or_Distal	3.44503	high
TCGA_CG_4475	G3	76	MALE	0	22.96	0	22.96	Stage IIB	Stage II	2	20	T3	N1	M0	0	0	Stomach (NOS)	2.3198	low
TCGA_HU_A4H4	G3	53	FEMALE	0	23.82	0	23.82	Stage IIB	Stage II	2	21	T2	N2	M0	0	538	Antrum_or_Distal	1.66534	low
TCGA_HU_A4G2	G3	45	MALE	0	24.28	0	24.28	Stage IIB	Stage II	2	63	T3	N1	M0	0	739	Antrum_or_Distal	2.52786	low
TCGA_VQ_A94U	G3	70	MALE	0	26.91	0	26.91	Stage IIB	Stage II	2	40	T4a	N0	M0	0	468	Antrum_or_Distal	2.41213	low
TCGA_VQ_A8P8	G2	72	FEMALE	0	30.95	0	30.95	Stage IIB	Stage II	2	19	T4a	N0	M0	0	580	Fundus_or_Body	2.33466	low
TCGA_BR_8081	G2	71	FEMALE	0	32.23	0	32.23	Stage IIB	Stage II	2	5	T4a	N0	M0	0	14	Fundus_or_Body	2.24972	low
TCGA_BR_A4J7	G3	49	MALE	0	32.49	0	32.49	Stage IIB	Stage II	2	NA	T4a	NX	M0	0	14	Antrum_or_Distal	2.9199	high
TCGA_BR_8682	G3	52	MALE	0	32.56	0	32.56	Stage IIB	Stage II	2	5	T4a	N0	M0	0	51	Antrum_or_Distal	2.56908	low
TCGA_IN_7806	G3	50	MALE	0	36.33	0	36.33	Stage IIB	Stage II	2	17	T3	N1	M0	0	209	Gastroesophageal Junction	2.36531	low
TCGA_D7_A4YX	G3	63	MALE	0	36.4	0	36.4	Stage IIB	Stage II	2	19	T3	N1	M0	0	244	Fundus_or_Body	2.27965	low
TCGA_KB_A93H	G1	79	FEMALE	0	37.61	0	37.61	Stage IIB	Stage II	2	23	T3	N1	M0	0	879	Fundus_or_Body	2.0082	low
TCGA_BR_6563	G3	60	MALE	0	39.09	1	4.86	Stage IIB	Stage II	2	3	T3	N1	M0	0	26	Antrum_or_Distal	2.75124	high
TCGA_BR_7716	G2	62	FEMALE	0	39.75	0	39.75	Stage IIB	Stage II	2	4	T3	N1	M0	0	25	Fundus_or_Body	2.74768	high
TCGA_VQ_AA6F	G2	57	MALE	0	54.07	1	17.94	Stage IIB	Stage II	2	14	T3	N1	M0	0	1646	Cardia_or_Proximal	2.84956	high
TCGA_VQ_A8DU	G2	63	MALE	1	5.45	1	5.19	Stage IIIA	Stage III	3	23	T3	N2	M0	1	NA	Antrum_or_Distal	3.06757	high
TCGA_FP_A4BF	G3	68	MALE	1	5.52	1	5.22	Stage IIIA	Stage III	3	15	T3	N2	M0	1	47	Gastroesophageal Junction	2.85194	high
TCGA_RD_A8N6	G3	78	FEMALE	1	8.94	1	5.35	Stage IIIA	Stage III	3	24	T2	N2	M0	1	NA	Antrum_or_Distal	2.7675	high
TCGA_D7_6525	G3	58	MALE	1	13.34	1	5.62	Stage IIIA	Stage III	3	9	T2	N2	M0	1	181	Cardia_or_Proximal	3.44127	high
TCGA_B7_A5TK	G3	51	MALE	0	9.46	0	9.46	Stage IIIA	Stage III	3	NA	T4	Discrepancy	M0	0	55	Discrepancy	2.60217	high
TCGA_RD_A8NB	G3	80	FEMALE	1	16.85	1	7.56	Stage IIIA	Stage III	3	15	T3	N1	M0	1	NA	Antrum_or_Distal	2.20196	low
TCGA_RD_A7BS	G3	46	MALE	1	11.04	1	8.02	Stage IIIA	Stage III	3	8	T3	N1	M0	1	NA	Gastroesophageal Junction	3.82468	high
TCGA_D7_A6EX	G3	72	FEMALE	0	11.3	0	11.3	Stage IIIA	Stage III	3	10	T3	N2	M0	0	344	Antrum_or_Distal	2.29562	low
TCGA_D7_6818	G3	53	MALE	1	12.35	1	9.13	Stage IIIA	Stage III	3	22	T2	N3	M0	1	124	Fundus_or_Body	3.0586	high
TCGA_CD_8528	G3	43	FEMALE	0	12.32	0	12.32	Stage IIIA	Stage III	3	NA	T4	N0	M0	0	3	Antrum_or_Distal	2.05301	low
TCGA_CD_8526	G3	73	FEMALE	0	12.52	0	12.52	Stage IIIA	Stage III	3	2	T3	N1	M0	0	2	Fundus_or_Body	2.33383	low
TCGA_CD_8525	G3	82	FEMALE	0	12.58	0	12.58	Stage IIIA	Stage III	3	2	T3	N1	M0	0	2	Antrum_or_Distal	3.08851	high
TCGA_CD_8531	G3	66	FEMALE	0	12.58	0	12.58	Stage IIIA	Stage III	3	7	T3	N1	M0	0	3	Fundus_or_Body	1.96546	low
TCGA_D7_5578	G3	80	MALE	0	12.65	0	12.65	Stage IIIA	Stage III	3	19	T3	N2	M0	0	109	Fundus_or_Body	2.58605	high
TCGA_CD_8535	G3	59	MALE	0	12.81	0	12.81	Stage IIIA	Stage III	3	5	T3	N1	M0	0	4	Fundus_or_Body	2.17056	low
TCGA_D7_5577	G2	53	FEMALE	1	25.69	1	12.35	Stage IIIA	Stage III	3	34	T2	N3	M0	1	263	Cardia_or_Proximal	2.48443	low
TCGA_BR_8373	G2	65	FEMALE	0	14.78	0	14.78	Stage IIIA	Stage III	3	15	T4a	N1	M0	0	26	Fundus_or_Body	2.49009	low
TCGA_CG_5733	G3	83	FEMALE	1	21.06	1	14.03	Stage IIIA	Stage III	3	32	T2	N2	M0	1	NA	Antrum_or_Distal	2.42264	low
TCGA_D7_8575	G3	75	MALE	1	18.2	1	14.03	Stage IIIA	Stage III	3	15	T3	N2	M0	1	7	Fundus_or_Body	3.40019	high
TCGA_VQ_AA6D	G2	52	FEMALE	0	17.12	0	17.12	Stage IIIA	Stage III	3	36	T4a	N1	M0	0	521	Antrum_or_Distal	2.20609	low
TCGA_D7_6526	G2	67	FEMALE	0	17.18	0	17.18	Stage IIIA	Stage III	3	19	T3	N2	M0	0	201	Fundus_or_Body	2.15778	low
TCGA_D7_8574	G3	72	MALE	0	17.18	0	17.18	Stage IIIA	Stage III	3	16	T2	N3a	M0	0	128	Antrum_or_Distal	2.65794	high
TCGA_D7_6520	G3	53	MALE	0	18.82	1	1.51	Stage IIIA	Stage III	3	24	T2b	N2	M0	0	293	Antrum_or_Distal	3.3676	high
TCGA_MX_A5UJ	G3	86	FEMALE	0	19.71	0	19.71	Stage IIIA	Stage III	3	44	T3	N2	M0	0	137	Antrum_or_Distal	2.60054	high
TCGA_D7_A74A	G2	61	FEMALE	0	19.94	0	19.94	Stage IIIA	Stage III	3	11	T3	N2	M0	0	225	Cardia_or_Proximal	2.48709	low
TCGA_VQ_A8E0	G3	68	MALE	1	18.46	1	17.44	Stage IIIA	Stage III	3	23	T3	N2	M0	1	NA	Fundus_or_Body	3.04283	high
TCGA_HU_A4H6	G2	72	FEMALE	0	21.16	0	21.16	Stage IIIA	Stage III	3	86	T3	N2	M0	0	294	Antrum_or_Distal	2.26913	low
TCGA_BR_A4J5	G3	56	MALE	0	28.32	0	28.32	Stage IIIA	Stage III	3	5	T4a	N1	M0	0	13	Antrum_or_Distal	2.81342	high
TCGA_VQ_AA69	G2	35	MALE	0	28.38	0	28.38	Stage IIIA	Stage III	3	37	T3	N2	M0	0	542	Gastroesophageal Junction	1.92531	low
TCGA_HU_8249	G2	76	MALE	0	28.94	0	28.94	Stage IIIA	Stage III	3	99	T3	N2	M0	0	431	Fundus_or_Body	2.38706	low
TCGA_BR_6802	G3	65	MALE	0	30.88	1	26.51	Stage IIIA	Stage III	3	3	T3	N2	M0	0	23	Fundus_or_Body	2.4692	low
TCGA_BR_7959	G3	59	MALE	0	33.18	0	33.18	Stage IIIA	Stage III	3	7	T4a	N1	M0	0	33	Cardia_or_Proximal	2.65729	high
TCGA_HU_A4HD	G2	73	MALE	0	33.38	0	33.38	Stage IIIA	Stage III	3	56	T3	N2	M0	0	834	Antrum_or_Distal	2.56877	low
TCGA_VQ_A8P3	G2	72	MALE	0	37.19	0	37.19	Stage IIIA	Stage III	3	14	T4	N1	M0	0	723	Fundus_or_Body	2.18394	low
TCGA_VQ_A8P2	G2	68	MALE	0	38.11	0	38.11	Stage IIIA	Stage III	3	16	T4a	N1	M0	0	680	Fundus_or_Body	1.85499	low
TCGA_VQ_A91V	G2	58	MALE	0	42.61	1	38.9	Stage IIIA	Stage III	3	10	T3	N2	M0	0	974	Gastroesophageal Junction	2.65935	high
TCGA_VQ_A8PC	G3	65	MALE	1	46.22	1	42.28	Stage IIIA	Stage III	3	15	T3	N1	M0	1	NA	Antrum_or_Distal	2.51141	low
TCGA_CG_4444	G3	76	MALE	0	47.01	0	47.01	Stage IIIA	Stage III	3	37	T2b	N2	M0	0	1431	Fundus_or_Body	2.03714	low
TCGA_VQ_A91Z	G2	67	FEMALE	0	55.52	1	43.04	Stage IIIA	Stage III	3	19	T3	N1	M0	0	1346	Antrum_or_Distal	2.23818	low
TCGA_VQ_A91K	G2	69	MALE	0	61.17	0	61.17	Stage IIIA	Stage III	3	31	T3	N1	M0	0	1498	Antrum_or_Distal	2.26133	low
TCGA_RD_A8N4	G3	58	FEMALE	0	71.32	0	71.32	Stage IIIA	Stage III	3	7	T3	N1	M0	0	2171	Antrum_or_Distal	2.60568	high
TCGA_RD_A8MW	G3	72	MALE	1	37.88	1	3.22	Stage IIIB	Stage III	3	12	T3	N2	M0	1	NA	Antrum_or_Distal	3.16151	high
TCGA_BR_8676	G3	59	MALE	0	7.52	0	7.52	Stage IIIB	Stage III	3	10	T3	N3a	M0	0	27	Antrum_or_Distal	2.25043	low
TCGA_D7_8576	G3	54	FEMALE	1	14.65	1	6.7	Stage IIIB	Stage III	3	15	T3	N3a	M0	1	98	Antrum_or_Distal	3.08768	high
TCGA_BR_8690	G2	54	FEMALE	0	10.68	0	10.68	Stage IIIB	Stage III	3	10	T3	N3a	M0	0	18	Cardia_or_Proximal	2.24259	low
TCGA_VQ_A8PK	G2	58	MALE	1	17.84	1	8.64	Stage IIIB	Stage III	3	32	T3	N3a	M0	1	NA	Gastroesophageal Junction	2.76332	high
TCGA_VQ_A8PE	G3	78	MALE	1	22.17	1	8.71	Stage IIIB	Stage III	3	36	T3	N3a	M0	1	422	Cardia_or_Proximal	3.37726	high
TCGA_IN_A7NU	G3	69	MALE	0	11.7	1	11.07	Stage IIIB	Stage III	3	12	T3	N3	M0	0	55	Gastroesophageal Junction	3.24653	high
TCGA_VQ_A94T	G3	73	MALE	1	11.24	1	9.72	Stage IIIB	Stage III	3	33	T3	N2	M0	1	NA	Cardia_or_Proximal	2.4592	low
TCGA_BR_8371	G3	62	MALE	1	11.79	1	11.73	Stage IIIB	Stage III	3	15	T3	N3a	M0	1	11	Cardia_or_Proximal	2.99702	high
TCGA_HU_A4H2	G2	58	FEMALE	0	12.94	0	12.94	Stage IIIB	Stage III	3	65	T3	N3b	M0	0	394	Antrum_or_Distal	2.63686	high
TCGA_VQ_A8PH	G2	62	MALE	1	12.78	1	12.39	Stage IIIB	Stage III	3	33	T3	N3	M0	1	NA	Antrum_or_Distal	2.59936	high
TCGA_BR_A4J8	G3	71	FEMALE	0	13.5	0	13.5	Stage IIIB	Stage III	3	12	T3	N3a	M0	0	7	Cardia_or_Proximal	2.84452	high
TCGA_BR_8369	G3	76	FEMALE	0	14.03	1	13.76	Stage IIIB	Stage III	3	15	T3	N3a	M0	0	25	Antrum_or_Distal	3.19128	high
TCGA_3M_AB47	G3	51	MALE	1	NA	1	12.98	Stage IIIB	Stage III	3	15	T3	N2	MX	1	NA	Stomach (NOS)	2.52754	low
TCGA_D7_A4YU	G3	73	MALE	0	16.43	0	16.43	Stage IIIB	Stage III	3	25	T3	N3a	M0	0	210	Fundus_or_Body	2.58171	high
TCGA_BR_7723	G3	59	MALE	1	28.71	1	18.36	Stage IIIB	Stage III	3	15	T3	N3a	M0	1	139	Fundus_or_Body	2.79113	high
TCGA_HU_8608	G3	70	MALE	0	21.06	1	9.1	Stage IIIB	Stage III	3	64	T4a	N2	M0	0	323	Fundus_or_Body	2.00477	low
TCGA_BR_8367	G3	55	MALE	1	26.31	1	19.05	Stage IIIB	Stage III	3	15	T3	N3a	M0	1	33	Fundus_or_Body	2.61387	high
TCGA_F1_A448	G3	70	MALE	0	21.25	0	21.25	Stage IIIB	Stage III	3	61	T3	N3b	M0	0	252	Antrum_or_Distal	2.57984	high
TCGA_VQ_A91E	G3	67	FEMALE	0	21.81	0	21.81	Stage IIIB	Stage III	3	29	T4b	N0	M0	0	264	Antrum_or_Distal	2.26965	low
TCGA_D7_8570	G3	44	MALE	0	24.7	0	24.7	Stage IIIB	Stage III	3	24	T3	N3a	M0	0	243	Cardia_or_Proximal	2.42263	low
TCGA_BR_8677	G3	74	FEMALE	0	26.71	0	26.71	Stage IIIB	Stage III	3	15	T3	N3a	M0	0	15	Antrum_or_Distal	2.39195	low
TCGA_BR_8589	G3	56	MALE	0	27.1	0	27.1	Stage IIIB	Stage III	3	8	T4b	N1	M0	0	58	Fundus_or_Body	1.94093	low
TCGA_BR_A4IV	G3	47	MALE	1	28.55	1	24.21	Stage IIIB	Stage III	3	9	T4a	N2	M0	1	28	Antrum_or_Distal	3.05502	high
TCGA_VQ_AA6J	G3	75	MALE	0	27.53	0	27.53	Stage IIIB	Stage III	3	27	T4a	N2	M0	0	642	Cardia_or_Proximal	2.65849	high
TCGA_BR_7958	G3	60	MALE	0	29.53	0	29.53	Stage IIIB	Stage III	3	4	T4b	N0	M0	0	5	Fundus_or_Body	2.43435	low
TCGA_VQ_A91S	GX	63	MALE	0	32.85	0	32.85	Stage IIIB	Stage III	3	32	T4b	N1	M0	0	690	Fundus_or_Body	2.22606	low
TCGA_BR_8058	G3	53	FEMALE	0	37.22	1	2.92	Stage IIIB	Stage III	3	8	T4a	N2	M0	0	35	Antrum_or_Distal	2.79458	high
TCGA_VQ_A91A	G1	67	MALE	0	39.42	1	4.24	Stage IIIB	Stage III	3	29	T3	N3a	M0	0	873	Fundus_or_Body	3.14332	high
TCGA_RD_A8N0	G3	53	FEMALE	0	40.6	0	40.6	Stage IIIB	Stage III	3	36	T3	N2	M0	0	1236	Fundus_or_Body	2.3968	low
TCGA_VQ_A8E2	G2	57	MALE	0	43.33	0	43.33	Stage IIIB	Stage III	3	29	T3	N2	M0	0	946	Fundus_or_Body	2.88702	high
TCGA_VQ_A8DT	G3	43	MALE	0	48.75	1	45.2	Stage IIIB	Stage III	3	53	T3	N3a	M0	0	1148	Fundus_or_Body	2.43354	low
TCGA_RD_A8N1	G3	70	MALE	0	115.6	0	115.6	Stage IIIB	Stage III	3	17	T3	N2	M0	0	3519	Antrum_or_Distal	2.40589	low
TCGA_RD_A8MV	G3	56	MALE	0	122.21	0	122.21	Stage IIIB	Stage III	3	17	T3	N2	M0	0	3720	Fundus_or_Body	2.60613	high
TCGA_VQ_A8PD	G2	69	MALE	1	16.29	1	4.4	Stage IIIC	Stage III	3	28	T4a	N3	M0	1	NA	Fundus_or_Body	2.86251	high
TCGA_BR_8297	GX	58	MALE	0	7.39	0	7.39	Stage IIIC	Stage III	3	11	T4b	N3a	M0	0	23	Fundus_or_Body	2.80331	high
TCGA_VQ_A94O	G2	74	MALE	1	21.02	1	6.08	Stage IIIC	Stage III	3	67	T4a	N3	M0	1	NA	Antrum_or_Distal	2.49656	low
TCGA_BR_8590	G3	62	MALE	1	9.33	1	7.33	Stage IIIC	Stage III	3	7	T4b	N2	M0	1	65	Fundus_or_Body	2.89391	high
TCGA_BR_8485	G3	68	FEMALE	0	9.2	0	9.2	Stage IIIC	Stage III	3	13	T4	N3a	M0	0	9	Fundus_or_Body	2.62684	high
TCGA_VQ_A91Y	G3	67	MALE	1	9.72	1	8.48	Stage IIIC	Stage III	3	60	T4a	N3b	M0	1	NA	Antrum_or_Distal	2.99161	high
TCGA_VQ_AA6K	G3	59	MALE	1	12.42	1	10.91	Stage IIIC	Stage III	3	21	T4a	N3a	M0	1	NA	Cardia_or_Proximal	2.6948	high
TCGA_VQ_A91D	G2	70	MALE	1	11.7	1	11.53	Stage IIIC	Stage III	3	33	T4b	N2	M0	1	NA	Fundus_or_Body	2.13139	low
TCGA_BR_8296	G3	58	FEMALE	1	15.57	1	12.81	Stage IIIC	Stage III	3	7	T4b	N2	M0	1	45	Fundus_or_Body	2.87164	high
TCGA_BR_8380	G3	55	MALE	1	NA	1	15.34	Stage IIIC	Stage III	3	15	T4a	N3a	M0	1	21	Antrum_or_Distal	2.80477	high
TCGA_B7_A5TI	G3	52	MALE	0	19.55	0	19.55	Stage IIIC	Stage III	3	20	T4	N3	M0	0	230	Fundus_or_Body	2.80377	high
TCGA_HU_A4GX	G3	70	FEMALE	0	20.24	0	20.24	Stage IIIC	Stage III	3	71	T4b	N2	M0	0	310	Antrum_or_Distal	2.23967	low
TCGA_HU_A4GJ	G3	60	FEMALE	0	21.35	1	17.97	Stage IIIC	Stage III	3	51	T4	N3a	M0	0	650	Antrum_or_Distal	2.52838	low
TCGA_BR_8364	G3	42	FEMALE	0	22.17	0	22.17	Stage IIIC	Stage III	3	11	T4b	N2	M0	0	67	Fundus_or_Body	2.6975	high
TCGA_FP_7998	G3	77	MALE	0	22.27	0	22.27	Stage IIIC	Stage III	3	30	T4a	N3a	MX	0	109	Fundus_or_Body	2.44636	low
TCGA_BR_8591	G3	79	MALE	0	28.12	0	28.12	Stage IIIC	Stage III	3	14	T4a	N3a	M0	0	6	Antrum_or_Distal	2.30519	low
TCGA_HU_A4H3	G3	56	FEMALE	0	28.98	1	15.31	Stage IIIC	Stage III	3	36	T4a	N3b	M0	0	589	Fundus_or_Body	2.21433	low
TCGA_HF_A5NB	G3	75	FEMALE	0	30.49	0	30.49	Stage IIIC	Stage III	3	26	T4a	N3a	M0	0	550	Antrum_or_Distal	1.88603	low
TCGA_BR_8361	G3	71	FEMALE	0	31.08	0	31.08	Stage IIIC	Stage III	3	10	T4b	N2	M0	0	12	Fundus_or_Body	2.03164	low
TCGA_BR_8372	G3	63	MALE	0	31.24	0	31.24	Stage IIIC	Stage III	3	17	T4b	N3a	M0	0	18	Fundus_or_Body	2.31272	low
TCGA_VQ_AA6A	G2	56	MALE	0	38.9	0	38.9	Stage IIIC	Stage III	3	26	T4	N3a	M0	0	848	Gastroesophageal Junction	2.71325	high
TCGA_VQ_AA68	G2	52	FEMALE	0	43.63	0	43.63	Stage IIIC	Stage III	3	27	T4a	N3	M0	0	1219	Gastroesophageal Junction	2.10863	low
TCGA_VQ_A8PQ	G2	50	FEMALE	1	15.64	1	2.99	Stage IV	Stage IV	4	12	T4	N1	M1	1	NA	Cardia_or_Proximal	2.54402	low
TCGA_D7_A748	G3	41	FEMALE	1	4.34	1	3.25	Stage IV	Stage IV	4	16	T4a	N3	M1	1	NA	Fundus_or_Body	2.82276	high
TCGA_CG_5724	G3	59	MALE	1	12.02	1	4.01	Stage IV	Stage IV	4	40	T3	N3	M1	1	NA	Antrum_or_Distal	3.96816	high
TCGA_RD_A7BT	G3	66	MALE	1	8.61	1	4.04	Stage IV	Stage IV	4	56	T3	N3	M0	1	NA	Fundus_or_Body	2.30437	low
TCGA_CG_5721	G3	58	MALE	0	6.01	0	6.01	Stage IV	Stage IV	4	24	T4	N1	M0	0	183	Antrum_or_Distal	2.54755	low
TCGA_VQ_A928	G2	49	MALE	1	5.72	1	4.86	Stage IV	Stage IV	4	81	T3	N3	M0	1	NA	Fundus_or_Body	2.90348	high
TCGA_IN_A7NR	G3	64	FEMALE	0	6.5	0	6.5	Stage IV	Stage IV	4	17	T3	N3	M1	0	198	Gastroesophageal Junction	2.88387	high
TCGA_VQ_A922	G2	70	MALE	1	9.03	1	8.28	Stage IV	Stage IV	4	16	T4	N1	M0	1	262	Antrum_or_Distal	3.25925	high
TCGA_CD_8529	G2	65	MALE	0	12.29	0	12.29	Stage IV	Stage IV	4	NA	T4	N0	M1	0	4	Antrum_or_Distal	2.82795	high
TCGA_VQ_A91N	G2	59	FEMALE	1	18.73	1	14.39	Stage IV	Stage IV	4	32	T4	N3	M0	1	NA	Antrum_or_Distal	2.54185	low
TCGA_CG_4460	G2	66	FEMALE	1	21.98	1	16	Stage IV	Stage IV	4	33	T4	N1	M1	1	NA	Fundus_or_Body	2.57442	low
TCGA_VQ_A8PP	G2	76	MALE	1	23.39	1	16.49	Stage IV	Stage IV	4	19	T4	N1	M0	1	NA	Fundus_or_Body	2.77266	high
TCGA_VQ_A91Q	G3	61	MALE	1	20.8	1	18.1	Stage IV	Stage IV	4	28	T3	N3	M0	1	NA	Cardia_or_Proximal	3.13831	high
TCGA_BR_7196	G3	64	MALE	0	21.88	1	11.43	Stage IV	Stage IV	4	15	T3	N3a	M1	0	37	Cardia_or_Proximal	3.01123	high
TCGA_BR_8680	G2	45	MALE	0	31.93	0	31.93	Stage IV	Stage IV	4	10	T4b	N2	M1	0	24	Antrum_or_Distal	2.55076	low
TCGA_VQ_A8E7	G2	59	MALE	0	37.39	1	34.43	Stage IV	Stage IV	4	23	T3	N1	M1	0	787	Gastroesophageal Junction	2.5972	high
TCGA_R5_A7O7	G2	51	MALE	0	45.63	0	45.63	Stage IV	Stage IV	4	NA	T3	N1	M1	0	1389	Gastroesophageal Junction	3.01268	high
TCGA_CG_4438	G3	56	MALE	0	54.04	0	54.04	Stage IV	Stage IV	4	35	T4	N2	M0	0	1645	Antrum_or_Distal	2.00811	low
TCGA_HF_7133	G2	NA	FEMALE	0	63.01	0	63.01	Stage IV	Stage IV	4	53	T2b	N3	M0	0	NA	Gastroesophageal Junction	2.10737	low
TCGA_CG_5732	G2	66	MALE	1	68.99	1	64.03	Stage IV	Stage IV	4	31	T2	N3	M0	1	1674	Cardia_or_Proximal	2.38682	low
TCGA_R5_A7ZI	G3	44	FEMALE	0	74.47	0	74.47	Stage IV	Stage IV	4	15	T4	N1	M1	0	1863	Stomach (NOS)	2.06623	low
