# Supplementary material for: Prognostic Autophagy-Related Model Revealed by Integrating Single-Cell RNA Sequencing Data and Bulk Gene Profiles in Gastric Cancer
Source: Front Cell Dev Biol. 2022 Jan 10;9:729485. doi: 10.3389/fcell.2021.729485 (PMC8785981; doi:10.3389/fcell.2021.729485)
Supplement: Supplementary file 11 [file Table7.XLSX]

## Sheet: TableS7
Table S7. Source data generated from suvival analysis in Validation cohort Ⅱ(n=191).
Subject	OS_status	OS_Months	Score	Quart
GSM387923	0	0.03	1.47029	low
GSM387822	0	0.2	2.05328	high
GSM387860	0	0.23	2.22626	high
GSM387839	0	0.3	1.42734	low
GSM387942	0	0.33	1.75871	high
GSM387972	0	0.33	2.0774	high
GSM387963	0	0.33	1.79415	high
GSM387890	0	0.4	1.72529	low
GSM387854	0	0.43	1.8987	high
GSM387986	0	1.47	2.28668	high
GSM387951	0	1.57	1.86196	high
GSM387816	1	1.67	2.02936	high
GSM387984	0	2.23	2.09259	high
GSM387843	1	2.27	1.63262	low
GSM387949	0	2.6	1.50886	low
GSM387895	0	2.63	1.68129	low
GSM387970	1	3.13	2.02015	high
GSM387926	0	3.23	1.85017	high
GSM387811	1	3.23	2.07287	high
GSM387959	1	3.27	1.44244	low
GSM387940	1	3.27	1.82012	high
GSM387810	0	3.7	1.32554	low
GSM387813	0	3.93	1.28185	low
GSM387845	1	4.13	1.93627	high
GSM387841	1	4.17	1.6408	low
GSM387864	1	4.3	2.10099	high
GSM387980	1	4.37	2.02858	high
GSM387870	1	4.6	1.93441	high
GSM387809	0	4.7	0.958425	low
GSM387862	1	4.7	1.97018	high
GSM387924	0	4.83	1.6794	low
GSM387807	0	4.93	1.88368	high
GSM387935	1	5.07	2.0611	high
GSM387887	1	5.83	1.9128	high
GSM387808	0	5.87	1.70124	low
GSM387900	0	5.97	1.66882	low
GSM387905	1	6.27	1.50123	low
GSM387938	1	6.4	1.7429	low
GSM387850	1	6.47	1.96351	high
GSM387945	0	6.6	1.58488	low
GSM387823	1	6.6	1.95995	high
GSM387914	1	6.6	1.98036	high
GSM387979	1	6.63	1.55895	low
GSM387943	0	6.97	1.81109	high
GSM387800	0	7	1.7552	high
GSM387913	1	7.03	1.39174	low
GSM387973	0	7.33	1.59752	low
GSM387987	1	7.73	1.93736	high
GSM387892	1	7.97	1.88839	high
GSM387857	1	8.07	1.99894	high
GSM387833	1	8.53	2.11361	high
GSM387953	0	8.6	1.67358	low
GSM387962	1	9	2.3013	high
GSM387858	1	9.27	1.67617	low
GSM387884	1	9.87	1.61267	low
GSM387896	1	9.97	1.7112	low
GSM387831	1	10.37	1.56875	low
GSM387919	0	10.43	1.69531	low
GSM387964	1	10.57	2.01645	high
GSM387851	1	10.87	1.9058	high
GSM387805	0	10.9	1.26559	low
GSM387826	0	11.07	1.50825	low
GSM387859	1	11.07	1.78721	high
GSM387889	1	11.07	1.85585	high
GSM387812	0	11.1	1.52114	low
GSM387917	0	11.37	1.86775	high
GSM387849	1	11.4	1.91421	high
GSM387929	1	11.53	1.53293	low
GSM387792	1	11.73	1.49132	low
GSM387899	1	11.77	1.59929	low
GSM387881	1	12.27	1.80631	high
GSM387950	1	12.63	1.60955	low
GSM387804	0	12.67	1.48144	low
GSM387956	0	12.87	1.65061	low
GSM387955	1	12.97	2.35788	high
GSM387933	0	13	1.59336	low
GSM387906	0	13	1.48228	low
GSM387871	1	13.03	1.59794	low
GSM387835	1	13.07	1.52957	low
GSM387866	1	13.37	1.84189	high
GSM387930	1	13.47	1.61568	low
GSM387874	1	14.33	2.35582	high
GSM387946	1	14.6	1.78258	high
GSM387975	1	14.83	2.23178	high
GSM387802	0	15.2	2.25521	high
GSM387957	1	15.27	2.14167	high
GSM387968	1	15.33	1.48618	low
GSM387882	1	16.37	1.70808	low
GSM387853	1	16.6	1.82261	high
GSM387852	1	17	1.81614	high
GSM387912	0	17.1	1.99591	high
GSM387842	1	17.13	1.81521	high
GSM387814	1	17.2	1.65054	low
GSM387947	1	17.9	1.94085	high
GSM387908	1	18.27	1.63337	low
GSM387941	1	19.67	1.51037	low
GSM387806	0	19.73	1.76252	high
GSM387836	1	19.77	1.8271	high
GSM387801	0	20.13	1.72611	low
GSM387961	1	20.27	2.11804	high
GSM387791	0	20.33	1.48343	low
GSM387796	1	20.5	2.19611	high
GSM387869	1	20.87	1.65621	low
GSM387954	1	21.4	1.71783	low
GSM387920	0	22.07	1.58675	low
GSM387910	1	22.27	2.29982	high
GSM387867	1	22.8	1.77785	high
GSM387861	1	23.2	2.10334	high
GSM387878	0	23.53	1.66147	low
GSM387971	1	23.57	1.83225	high
GSM387897	0	24.3	1.54904	low
GSM387865	1	24.37	1.63539	low
GSM387981	1	24.63	1.73583	low
GSM387911	1	24.9	1.571	low
GSM387876	1	25.17	1.60174	low
GSM387856	1	26.17	1.9982	high
GSM387794	1	26.27	1.75865	high
GSM387932	1	26.53	1.72255	low
GSM387795	0	27.07	1.72225	low
GSM387928	0	27.17	1.77634	high
GSM387909	1	28.83	1.86161	high
GSM387819	1	29.17	2.37802	high
GSM387966	0	30	1.40362	low
GSM387838	1	30.4	1.59909	low
GSM387789	0	30.47	1.65799	low
GSM387879	1	31.2	1.90556	high
GSM387936	1	32.63	1.89536	high
GSM387803	0	32.7	1.83432	high
GSM387888	0	35.7	1.78352	high
GSM387837	1	37.5	1.6921	low
GSM387885	0	38.43	1.67491	low
GSM387927	1	39.4	1.78233	high
GSM387978	1	39.97	1.52866	low
GSM387903	1	41.23	1.30037	low
GSM387834	1	41.97	1.74863	high
GSM387883	0	42.5	1.55788	low
GSM387863	0	45.07	2.07624	high
GSM387977	1	45.8	1.63691	low
GSM387960	1	52.63	1.92951	high
GSM387893	0	52.97	1.75176	high
GSM387983	1	56.9	2.00292	high
GSM387965	0	58.93	1.76753	high
GSM387902	1	59.57	1.68838	low
GSM387815	0	62.93	1.61306	low
GSM387907	0	63.53	1.97154	high
GSM387916	1	63.7	1.62896	low
GSM387891	0	64.57	1.51947	low
GSM387868	0	66.57	1.79433	high
GSM387894	0	66.57	1.39143	low
GSM387877	0	72.5	1.91306	high
GSM387886	0	72.77	1.72678	low
GSM387904	0	74.33	1.43207	low
GSM387880	0	74.97	1.50331	low
GSM387982	0	75.53	1.68133	low
GSM387898	1	78.6	1.63658	low
GSM387958	0	80.7	1.66349	low
GSM387901	0	82.87	1.66047	low
GSM387944	0	85.63	1.95728	high
GSM387872	0	85.63	1.51577	low
GSM387830	1	87	1.85939	high
GSM387817	0	88.07	1.81333	high
GSM387875	0	88.7	1.82814	high
GSM387827	0	93.2	1.54445	low
GSM387846	1	94.3	1.80249	high
GSM387873	0	98.1	2.0205	high
GSM387848	1	99.43	1.83935	high
GSM387818	0	108.7	1.68276	low
GSM387847	1	110.53	1.81859	high
GSM387969	0	113.23	1.29019	low
GSM387855	0	114.63	1.76162	high
GSM387985	0	116.6	1.87461	high
GSM387828	0	117.77	2.06635	high
GSM387821	0	122.97	1.50306	low
GSM387925	1	123.63	1.66447	low
GSM387976	0	123.83	1.59161	low
GSM387825	0	125.5	1.65581	low
GSM387832	0	125.53	1.52314	low
GSM387824	0	126.5	1.41733	low
GSM387829	0	127.47	1.33991	low
GSM387840	0	129.27	1.84294	high
GSM387820	0	129.9	1.72582	low
GSM387952	0	133.63	1.56354	low
GSM387974	0	134.1	2.19722	high
GSM387948	0	137.47	1.60898	low
GSM387967	0	138.37	1.81635	high
GSM387934	0	141.77	1.70633	low
GSM387939	0	146.13	1.66963	low
GSM387931	0	148.9	1.77344	high
GSM387922	0	153.9	1.13695	low
GSM387918	0	155.03	1.80097	high
GSM387915	0	157.83	1.78941	high
