# Supplementary material for: Prognostic Autophagy-Related Model Revealed by Integrating Single-Cell RNA Sequencing Data and Bulk Gene Profiles in Gastric Cancer
Source: Front Cell Dev Biol. 2022 Jan 10;9:729485. doi: 10.3389/fcell.2021.729485 (PMC8785981; doi:10.3389/fcell.2021.729485)
Supplement: Supplementary file 12 [file Table8.XLSX]

## Sheet: TableS8
Table S8. Clinical characteristics of Validation cohort Ⅰ(n=300).
Subject	sex	age	pStage	Lauren	DFS_months.	DFS_status	Score	Quart
GSM1523727	M	67	II	intestinal	3.96667	0	1.26587	low
GSM1523728	F	68	II	intestinal	4.03333	0	1.36587	low
GSM1523729	F	42	II	diffuse	74.9667	0	1.22347	low
GSM1523744	M	69	II	diffuse	89.7667	0	1.26964	low
GSM1523745	M	68	III	diffuse	84.6	0	1.05663	low
GSM1523746	M	56	II	mixed	5.76667	0	1.21254	low
GSM1523747	M	60	III	mixed	6.36667	1	1.15045	low
GSM1523748	F	68	III	diffuse	81.3667	0	1.16715	low
GSM1523765	F	52	III	diffuse	9.6	0	0.816	low
GSM1523768	M	52	III	intestinal	9.4	1	1.59175	high
GSM1523769	F	71	IV	diffuse	9.8	1	1.34834	low
GSM1523770	M	63	II	intestinal	12.2333	0	1.14996	low
GSM1523771	F	62	IV	diffuse	8.93333	1	1.49741	high
GSM1523772	F	58	IV	diffuse	5.8	1	1.92415	high
GSM1523773	F	75	IV	diffuse	2.8	1	1.60017	high
GSM1523774	M	56	III	intestinal	67.0667	0	1.50427	high
GSM1523775	F	77	II	diffuse	95.2333	0	1.20606	low
GSM1523776	M	48	II	diffuse	97.2	0	0.909174	low
GSM1523777	M	60	IV	intestinal	62.2	0	1.66434	high
GSM1523778	F	56	III	diffuse	11.7	0	1.30524	low
GSM1523779	F	77	III	diffuse	74.2	0	0.792836	low
GSM1523780	F	84	IV	intestinal	2.63333	0	1.12742	low
GSM1523781	F	37	IV	intestinal	2.23333	0	1.35901	low
GSM1523782	M	63	IV	intestinal	0.4	0	1.51574	high
GSM1523783	F	55	III	diffuse	89.1	0	1.38258	low
GSM1523784	F	44	III	diffuse	84.3	0	1.5073	high
GSM1523785	F	60	II	intestinal	8.9	0	1.36968	low
GSM1523786	F	44	IV	diffuse	23.5333	0	1.26014	low
GSM1523787	F	57	IV	intestinal	84.4333	0	1.08099	low
GSM1523788	F	42	IV	diffuse	7.66667	1	1.56387	high
GSM1523789	M	69	IV	diffuse	8.43333	1	1.30223	low
GSM1523790	M	62	II	intestinal	57.2667	0	1.31499	low
GSM1523791	M	60	I	intestinal	58.7	0	1.12007	low
GSM1523792	M	55	I	intestinal	59.8333	0	1.2665	low
GSM1523793	F	82	II	diffuse	12.5667	0	2.03746	high
GSM1523794	M	67	IV	diffuse	0.633333	1	1.90362	high
GSM1523795	M	70	I	intestinal	49.0667	0	1.23942	low
GSM1523796	M	53	III	intestinal	49.8667	1	1.67453	high
GSM1523797	M	63	III	intestinal	24.5	1	1.39205	low
GSM1523798	M	84	II	diffuse	28.0667	0	1.09839	low
GSM1523799	M	81	II	intestinal	3.1	0	1.54215	high
GSM1523800	M	73	III	intestinal	48.6667	0	1.26381	low
GSM1523801	M	74	II	indeterminate	60.6333	0	1.32468	low
GSM1523802	F	70	II	intestinal	1.2	0	1.20036	low
GSM1523803	F	72	IV	indeterminate	0.633333	0	1.66685	high
GSM1523804	F	37	III	diffuse	60.0667	0	1.35534	low
GSM1523805	F	72	III	mixed	2.96667	0	1.58849	high
GSM1523806	M	68	III	intestinal	0.533333	0	1.60577	high
GSM1523807	F	70	II	intestinal	71.6667	0	1.2857	low
GSM1523808	M	56	III	diffuse	72.5	0	1.38474	low
GSM1523809	M	77	II	intestinal	11.5333	0	1.14546	low
GSM1523810	M	66	I	intestinal	0.733333	0	1.26407	low
GSM1523811	F	80	I	intestinal	4.8	0	1.14237	low
GSM1523812	M	62	III	diffuse	59	0	1.29033	low
GSM1523813	M	70	III	diffuse	59.3667	0	1.32024	low
GSM1523814	M	68	II	intestinal	59.4667	0	1.38209	low
GSM1523815	M	64	III	mixed	18.7667	1	1.26936	low
GSM1523816	M	66	II	intestinal	36.5333	0	1.3183	low
GSM1523817	M	73	IV	diffuse	5.83333	1	1.46206	high
GSM1523818	F	66	IV	diffuse	7.86667	1	1.25733	low
GSM1523819	F	77	IV	intestinal	8.1	0	1.62216	high
GSM1523820	M	64	III	intestinal	0.766667	0	1.8189	high
GSM1523821	M	64	IV	intestinal	63.8333	0	1.30533	low
GSM1523822	M	66	I	intestinal	59.7	0	1.4652	high
GSM1523823	F	64	III	intestinal	59.2	0	0.885319	low
GSM1523824	M	64	II	intestinal	70.2667	0	1.32454	low
GSM1523825	M	69	III	intestinal	2.83333	1	2.16973	high
GSM1523826	M	74	III	intestinal	1.83333	0	1.28777	low
GSM1523827	F	36	III	diffuse	69.5333	0	1.2173	low
GSM1523828	M	72	IV	intestinal	1.36667	0	1.24065	low
GSM1523829	M	68	II	intestinal	47.4333	0	1.2957	low
GSM1523830	M	59	II	intestinal	32.4333	0	1.28075	low
GSM1523831	M	68	IV	diffuse	0.1	1	1.17379	low
GSM1523832	M	62	III	intestinal	6.7	0	1.48471	high
GSM1523833	M	65	IV	diffuse	8.03333	1	1.54361	high
GSM1523834	F	66	III	diffuse	18.2	1	1.3554	low
GSM1523835	M	54	II	intestinal	59.0333	0	1.51872	high
GSM1523836	M	56	III	intestinal	59.9667	0	1.36068	low
GSM1523837	M	70	I	intestinal	3	0	1.16407	low
GSM1523838	M	65	III	intestinal	9.7	0	1.13489	low
GSM1523839	M	57	III	diffuse	68.2	0	1.41173	low
GSM1523840	M	78	II	diffuse	5.66667	1	1.20433	low
GSM1523841	M	65	II	mixed	17.2667	0	1.34823	low
GSM1523842	M	70	II	diffuse	46.2	0	1.26559	low
GSM1523843	F	65	IV	diffuse	10.8333	1	1.41392	low
GSM1523844	M	54	III	intestinal	34.6667	0	2.17767	high
GSM1523845	F	77	IV	diffuse	6.1	0	1.54934	high
GSM1523846	M	63	III	diffuse	43.8	0	1.49288	high
GSM1523847	F	31	II	intestinal	58.8	0	1.17443	low
GSM1523848	M	68	III	diffuse	49.0333	0	1.42795	low
GSM1523849	M	65	III	intestinal	0.533333	0	1.70926	high
GSM1523850	M	38	IV	diffuse	10.0333	1	1.63611	high
GSM1523851	F	77	I	intestinal	9.16667	0	0.926325	low
GSM1523852	M	55	III	intestinal	27.8	0	1.20049	low
GSM1523853	M	68	I	intestinal	1.83333	0	1.71437	high
GSM1523854	M	69	II	diffuse	58.8667	0	1.3742	low
GSM1523855	M	77	III	intestinal	12.1333	0	1.20349	low
GSM1523856	F	51	II	diffuse	65.4667	0	1.60255	high
GSM1523857	F	75	III	intestinal	5.9	0	1.42757	low
GSM1523858	F	42	I	diffuse	5.93333	1	1.78373	high
GSM1523859	M	67	II	intestinal	50.0333	0	1.43592	low
GSM1523860	M	66	I	mixed	0.733333	0	0.985034	low
GSM1523861	M	64	I	intestinal	59.3667	0	1.34816	low
GSM1523862	M	41	IV	diffuse	11.3333	1	1.58784	high
GSM1523863	F	64	I	mixed	59.8333	0	1.19868	low
GSM1523864	M	52	I	intestinal	60.2	0	1.25557	low
GSM1523865	M	70	II	intestinal	24.8	1	1.4233	low
GSM1523866	F	86	IV	intestinal	3.9	0	1.30309	low
GSM1523867	M	54	III	intestinal	9.7	1	1.24103	low
GSM1523868	M	62	III	mixed	3.3	0	1.45496	high
GSM1523869	F	67	II	diffuse	14.1	0	1.22304	low
GSM1523870	M	75	II	intestinal	59.1667	0	1.12505	low
GSM1523871	F	70	II	intestinal	21.7667	0	0.976757	low
GSM1523872	F	61	IV	diffuse	13.6	1	1.28119	low
GSM1523873	M	57	IV	diffuse	0.6	0	1.5001	high
GSM1523874	F	72	I	intestinal	59.8333	0	1.33274	low
GSM1523875	M	79	II	intestinal	6.23333	0	1.71868	high
GSM1523876	M	76	I	intestinal	58.7	0	1.06693	low
GSM1523877	M	65	III	intestinal	4.13333	1	1.25011	low
GSM1523878	M	56	II	intestinal	59.7	0	1.4544	high
GSM1523879	M	63	IV	intestinal	0.666667	0	1.45526	high
GSM1523880	F	54	I	diffuse	54.9667	0	1.05219	low
GSM1523881	M	74	III	intestinal	13.7333	0	1.93329	high
GSM1523882	M	36	III	diffuse	59.7	0	1.08056	low
GSM1523883	M	77	II	①diffuse/ ②diffuse/ ③intestinal	30.0333	0	1.13224	low
GSM1523884	M	50	III	diffuse	3.06667	0	1.54775	high
GSM1523885	F	53	I	diffuse	59.9667	0	1.3922	low
GSM1523886	M	49	IV	diffuse	3.96667	1	1.70683	high
GSM1523887	M	46	I	diffuse	59.4333	0	1.20769	low
GSM1523888	M	52	I	intestinal	59.8333	0	1.10052	low
GSM1523889	M	74	I	intestinal	55.3	0	1.16854	low
GSM1523890	F	33	III	diffuse	57.2	1	1.13434	low
GSM1523891	F	53	I	intestinal	48.6333	0	1.40376	low
GSM1523892	M	59	I	intestinal	47.5	0	1.62433	high
GSM1523893	M	74	I	intestinal	3.96667	1	1.60932	high
GSM1523894	M	56	I	intestinal	18.6333	0	1.34885	low
GSM1523895	M	66	I	intestinal	49.0333	0	1.26941	low
GSM1523896	M	51	II	intestinal	18.3	1	1.55205	high
GSM1523897	F	78	I	intestinal	57.5	0	1.39336	low
GSM1523898	M	60	I	intestinal	49.5667	0	1.40724	low
GSM1523899	F	60	II	intestinal	57.1	0	1.54185	high
GSM1523901	F	65	I	intestinal	53.5667	0	0.99942	low
GSM1523903	M	60	III	intestinal	38.4333	1	1.30599	low
GSM1523904	M	56	IV	intestinal	42.3667	0	1.21495	low
GSM1523905	M	66	II	diffuse	44.4	0	1.28183	low
GSM1523906	M	53	I	diffuse	46.0333	0	1.35836	low
GSM1523908	F	44	IV	diffuse	48.9667	0	1.80028	high
GSM1523909	M	74	II	diffuse	49.3333	0	1.36715	low
GSM1523910	M	53	III	diffuse	48.5	0	1.38495	low
GSM1523911	F	72	IV	intestinal	6.96667	1	1.69584	high
GSM1523918	M	62	III	diffuse	25.9	0	1.37318	low
GSM1523919	M	64	IV	intestinal	78.2	0	1.50669	high
GSM1523920	M	44	II	intestinal	3.23333	1	1.29881	low
GSM1523921	M	42	II	diffuse	61	0	1.38903	low
GSM1523922	M	65	II	intestinal	16.5667	0	1.10611	low
GSM1523923	M	59	II	diffuse	11.7	1	1.3301	low
GSM1523924	M	52	II	diffuse	73.5333	0	1.57765	high
GSM1523925	F	59	II	diffuse	4.36667	0	1.57848	high
GSM1523926	M	69	①II/ ②I/ ③I	intestinal	61.1333	0	1.44469	high
GSM1523927	M	46	II	diffuse	80.7667	0	1.24919	low
GSM1523928	M	69	II	intestinal	17.9333	0	1.76642	high
GSM1523929	F	67	III	intestinal	60.2333	0	1.43621	low
GSM1523930	M	51	II	intestinal	61.1667	0	1.91798	high
GSM1523931	F	61	II	diffuse	71.9333	0	1.44736	high
GSM1523932	F	66	II	intestinal	0.8	0	1.53911	high
GSM1523933	M	74	II	diffuse	69.5333	0	1.57674	high
GSM1523934	M	70	IV	intestinal	11.6333	1	2.02522	high
GSM1523935	M	64	II	diffuse	85.2667	0	1.94984	high
GSM1523936	M	70	II	diffuse	10.8333	0	1.56907	high
GSM1523937	M	81	II	intestinal	9.76667	1	1.79442	high
GSM1523938	F	53	IV	diffuse	0.7	0	1.9223	high
GSM1523939	F	28	IV	diffuse	7.93333	0	1.7536	high
GSM1523940	M	69	IV	intestinal	13.8667	0	1.60404	high
GSM1523941	M	70	IV	diffuse	0.6	0	1.87332	high
GSM1523942	M	70	①III/ ②II	intestinal	69.5667	0	1.89528	high
GSM1523943	F	72	IV	diffuse	2.93333	0	1.7513	high
GSM1523944	M	71	III	diffuse	11.5	0	1.79567	high
GSM1523945	M	53	IV	diffuse	15.2667	0	1.53901	high
GSM1523946	M	50	III	intestinal	3.7	0	1.6362	high
GSM1523947	F	74	II	intestinal	64.2333	0	1.10505	low
GSM1523948	M	52	IV	diffuse	15.3333	0	1.83823	high
GSM1523949	F	51	IV	diffuse	3.23333	0	2.0867	high
GSM1523950	M	57	IV	intestinal	58.8333	0	1.22909	low
GSM1523951	M	66	IV	diffuse	36.5	0	1.45547	high
GSM1523952	F	54	II	diffuse	100.867	0	1.52008	high
GSM1523953	M	70	III	diffuse	84.7667	0	1.53658	high
GSM1523954	M	62	II	diffuse	60.2333	0	1.28292	low
GSM1523955	M	49	III	mixed	31.4	0	1.39096	low
GSM1523956	M	76	II	mixed	19.0667	0	1.33025	low
GSM1523957	F	37	II	intestinal	70.0333	0	1.70834	high
GSM1523958	M	56	II	diffuse	97.2	0	1.40059	low
GSM1523959	M	54	IV	intestinal	10.2	0	1.51011	high
GSM1523960	F	70	II	intestinal	61.4	0	1.41696	low
GSM1523961	M	63	II	intestinal	6.16667	0	1.81556	high
GSM1523962	M	48	III	diffuse	14.4667	0	1.59057	high
GSM1523963	F	69	II	intestinal	40.8333	1	1.34267	low
GSM1523964	M	61	II	intestinal	98.5333	0	1.29804	low
GSM1523965	M	52	IV	diffuse	8.9	0	1.7059	high
GSM1523966	M	35	IV	diffuse	0.766667	0	1.35212	low
GSM1523967	M	52	III	diffuse	93.4667	0	1.51092	high
GSM1523968	F	44	IV	diffuse	35.8667	1	1.79073	high
GSM1523969	M	69	III	diffuse	12.1333	1	1.45484	high
GSM1523970	F	77	II	mixed	7.4	0	1.65998	high
GSM1523971	F	45	III	diffuse	11.6667	1	1.64993	high
GSM1523972	M	70	IV	mixed	6.03333	0	2.31509	high
GSM1523973	M	62	III	diffuse	23.7667	0	1.36627	low
GSM1523974	M	61	II	intestinal	91.9333	0	1.29595	low
GSM1523975	M	67	III	diffuse	1.9	0	1.56214	high
GSM1523976	M	69	III	mixed	24.5333	0	1.83248	high
GSM1523977	M	63	II	diffuse	0.7	0	1.80973	high
GSM1523978	F	67	IV	diffuse	13.0333	0	1.81679	high
GSM1523979	M	78	III	intestinal	3.36667	0	1.25605	low
GSM1523980	F	77	III	diffuse	4.33333	0	1.44521	high
GSM1523981	M	51	II	diffuse	77.0667	0	1.81075	high
GSM1523982	M	56	IV	diffuse	4.63333	0	1.82282	high
GSM1523983	M	61	III	diffuse	5.66667	0	1.67226	high
GSM1523984	M	57	II	diffuse	21.8	0	1.98576	high
GSM1523985	M	70	III	intestinal	0.733333	0	1.85292	high
GSM1523986	M	72	III	diffuse	73.7333	0	1.42391	low
GSM1523987	F	30	III	diffuse	13.1	1	1.56868	high
GSM1523988	M	65	III	diffuse	0.766667	0	1.84361	high
GSM1523989	M	46	IV	intestinal	64.9667	0	1.77535	high
GSM1523990	M	40	III	diffuse	5.73333	1	1.6433	high
GSM1523991	F	63	II	intestinal	12.1	0	1.56673	high
GSM1523992	F	70	IV	diffuse	15.6333	0	1.21882	low
GSM1523993	M	69	III	intestinal	35.4667	0	1.38636	low
GSM1523994	M	63	III	intestinal	35.4	0	1.35845	low
GSM1523995	M	82	III	mixed	6.06667	0	2.17269	high
GSM1523996	F	75	II	diffuse	30	1	1.41335	low
GSM1523997	F	72	IV	diffuse	18.1667	1	1.42646	low
GSM1523998	M	59	III	intestinal	9.36667	0	1.6442	high
GSM1523999	M	66	II	intestinal	57.6333	0	1.40183	low
GSM1524000	F	69	III	diffuse	2.1	0	1.18708	low
GSM1524001	M	58	II	intestinal	88.2	0	1.76291	high
GSM1524002	M	64	III	mixed	5.06667	0	1.23784	low
GSM1524003	F	60	III	intestinal	82.4	0	0.865182	low
GSM1524004	M	58	IV	diffuse	0.7	1	1.57697	high
GSM1524005	M	71	IV	intestinal	2.1	0	1.65125	high
GSM1524006	F	41	III	diffuse	12.1333	0	1.63383	high
GSM1524007	F	48	IV	diffuse	5.56667	0	1.33567	low
GSM1524008	M	39	IV	diffuse	6.7	0	2.13318	high
GSM1524009	F	60	III	diffuse	59.1667	1	2.04584	high
GSM1524010	F	73	III	diffuse	18.5333	1	1.25937	low
GSM1524011	F	63	II	intestinal	58.6333	0	1.42399	low
GSM1524012	M	64	III	diffuse	83.0333	0	1.44578	high
GSM1524013	M	63	II	intestinal	70.2	0	1.55268	high
GSM1524014	F	66	IV	intestinal	7.66667	1	1.785	high
GSM1524015	M	61	IV	intestinal	6.06667	0	1.86722	high
GSM1524016	M	24	IV	diffuse	14	1	1.57938	high
GSM1524017	M	67	III	intestinal	10.7	0	1.35275	low
GSM1524018	M	64	III	mixed	73.2	0	1.41352	low
GSM1524019	M	70	IV	diffuse	6.16667	1	1.64459	high
GSM1524020	M	51	III	intestinal	61.1667	0	1.56389	high
GSM1524021	F	56	III	diffuse	11.9	0	1.67168	high
GSM1524022	F	65	IV	diffuse	3.46667	1	1.55788	high
GSM1524023	F	77	IV	intestinal	81.4333	0	1.41195	low
GSM1524024	M	61	III	diffuse	49.4667	1	1.45533	high
GSM1524025	M	71	III	diffuse	14.1	0	1.60742	high
GSM1524026	F	52	III	diffuse	81.3667	1	1.60128	high
GSM1524027	M	61	III	diffuse	57.7667	0	1.61237	high
GSM1524028	M	72	III	intestinal	26.5667	1	1.44318	low
GSM1524029	F	50	IV	diffuse	21.7	0	1.74015	high
GSM1524030	F	46	III	diffuse	27.5333	0	1.64793	high
GSM1524031	M	55	IV	intestinal	14.1333	1	1.71278	high
GSM1524032	F	70	IV	intestinal	12.2	1	1.36922	low
GSM1524033	F	67	IV	intestinal	80.2667	0	2.16661	high
GSM1524034	M	65	III	intestinal	18.1667	1	1.45302	high
GSM1524035	F	64	IV	mixed	60.4333	0	1.69011	high
GSM1524036	M	70	III	intestinal	71	0	1.43075	low
GSM1524037	M	72	III	intestinal	18	0	1.56494	high
GSM1524038	M	74	IV	diffuse	8.43333	0	1.75817	high
GSM1524039	M	72	III	diffuse	11.8	1	1.80794	high
GSM1524040	F	55	IV	diffuse	18.3	1	1.52073	high
GSM1524041	M	56	IV	intestinal	68.4333	0	1.42262	low
GSM1524042	F	62	III	diffuse	0.533333	1	1.65063	high
GSM1524043	M	60	IV	diffuse	4.1	0	1.13378	low
GSM1524044	M	80	IV	intestinal	3.06667	0	1.81802	high
GSM1524045	M	33	II	intestinal	64.6	0	1.37655	low
GSM1524046	F	59	II	diffuse	87.5333	0	1.57404	high
GSM1524047	M	74	II	diffuse	33.9667	0	1.97173	high
GSM1524048	M	67	II	intestinal	36.3	0	1.27074	low
GSM1524049	M	62	II	intestinal	0.5	0	1.63682	high
GSM1524050	M	66	II	intestinal	21.7333	1	1.23232	low
GSM1524051	F	51	II	diffuse	85.0333	0	1.08722	low
GSM1524052	M	74	II	diffuse	8.76667	0	2.09372	high
GSM1524053	M	61	II	intestinal	79.8333	0	1.68625	high
GSM1524054	M	72	II	intestinal	12.5667	0	1.32586	low
GSM1524055	M	54	II	intestinal	12.1333	0	2.18734	high
GSM1524056	M	71	II	intestinal	7.5	0	2.12111	high
GSM1524057	M	80	IV	intestinal	14.9667	1	1.86215	high
GSM1524058	F	56	II	intestinal	85.4667	0	1.94541	high
GSM1524059	M	58	II	diffuse	79.2333	0	1.59586	high
GSM1524060	M	56	II	intestinal	70.3	0	1.9869	high
GSM1524061	M	77	II	intestinal	84.3333	0	1.46656	high
GSM1524062	F	40	III	diffuse	43.4333	0	1.63659	high
GSM1524068	F	71	II	intestinal	91.2333	0	1.64259	high
GSM1524069	M	63	II	intestinal	0.3	0	1.17198	low
GSM1524070	M	58	II	intestinal	86.2	0	1.69164	high
GSM1524071	M	60	III	intestinal	85.8333	0	1.90522	high
GSM1524072	F	43	IV	diffuse	0.733333	0	1.89232	high
